# Supplementary material for: HSP90β controls NLRP3 autoactivation
Source: Sci Adv. 2024 Feb 28;10(9):eadj6289. doi: 10.1126/sciadv.adj6289 (PMC10901362; doi:10.1126/sciadv.adj6289)
Supplement: Supplementary file 2 — Data S1 and S2 [file sciadv.adj6289_data_s1_and_s2.zip]

Archive with 2 entries (2 files):
- adj6289_Data_S1.xlsx
- adj6289_Data_S2.xlsx
