# Supplementary material for: HSP90β controls NLRP3 autoactivation
Source: Sci Adv. 2024 Feb 28;10(9):eadj6289. doi: 10.1126/sciadv.adj6289 (PMC10901362; doi:10.1126/sciadv.adj6289)
Supplement: Supplementary file 2 — Data S1 and S2 [file sciadv.adj6289_data_s1_and_s2.zip › adj6289_Data_S1.xlsx]

## Sheet: LS03vsLS02_mageck.gene.high
id	pos|rank	num	pos|score	pos|p-value	pos|fdr	pos|goodsgrna	pos|lfc
PYCARD	1	4	2.3438e-15	2.7422e-07	0.000275	4	10.121
NLRP3	2	4	7.1716e-15	2.7422e-07	0.000275	4	9.9801
MED25	3	4	3.0753e-14	2.7422e-07	0.000275	4	9.5447
SETD1B	4	4	3.514e-14	2.7422e-07	0.000275	4	9.6523
HSP90AB1	5	4	3.9801e-12	2.7422e-07	0.000275	4	8.805
EGFP	6	22	1.7592e-11	2.7422e-07	0.000275	14	2.3718
MED16	7	4	2.2064e-10	2.7422e-07	0.000275	4	7.0083
EHMT2	8	4	3.3554e-10	2.7422e-07	0.000275	4	7.4339
TRIM28	9	4	5.4584e-10	2.7422e-07	0.000275	4	6.6815
SUGT1	10	4	1.4741e-09	2.7422e-07	0.000275	4	6.9312
CCNC	11	4	2.3505e-09	2.7422e-07	0.000275	4	6.4595
KAT7	12	4	7.9651e-09	2.7422e-07	0.000275	4	5.4788
ARF4	13	4	1.7265e-08	2.7422e-07	0.000275	4	4.8792
DPY30	14	4	2.4518e-08	2.7422e-07	0.000275	4	4.912
CXXC1	15	4	2.5997e-08	2.7422e-07	0.000275	4	4.9719
COA6	16	4	7.0898e-08	2.7422e-07	0.000275	4	4.9692
TADA2B	17	4	1.2087e-07	2.7422e-07	0.000275	4	3.5637
ANKRD49	18	4	1.4159e-07	2.7422e-07	0.000275	4	5.0076
ZMYM4	19	4	3.0871e-07	8.2266e-07	0.000743	4	3.6684
THOC6	20	4	3.166e-07	8.2266e-07	0.000743	4	3.3627
SYMPK	21	4	4.4407e-07	1.3711e-06	0.001076	4	4.5221
SUV39H1	22	4	4.4603e-07	1.3711e-06	0.001076	4	4.19
SUDS3	23	4	4.8445e-07	1.3711e-06	0.001076	4	4.4419
SPTY2D1	24	4	5.1869e-07	1.9195e-06	0.001333	4	6.1354
DOLK	25	4	5.4439e-07	1.9195e-06	0.001333	4	2.7856
SAR1A	26	4	5.9015e-07	1.9195e-06	0.001333	4	3.7287
SAFB	27	4	9.1124e-07	3.0164e-06	0.001945	4	3.6294
IRF2BP2	28	4	9.6253e-07	3.0164e-06	0.001945	4	2.9559
MRP63	29	4	1.3687e-06	4.6617e-06	0.002715	4	3.376
SMARCD1	30	4	1.4932e-06	4.6617e-06	0.002715	4	2.8582
STRAP	31	4	1.5522e-06	4.6617e-06	0.002715	4	4.2232
PGD	32	4	1.7509e-06	5.2102e-06	0.002736	4	3.4495
PSMD4	33	4	1.7536e-06	5.2102e-06	0.002736	4	3.8617
POGZ	34	4	2.1341e-06	5.2102e-06	0.002736	4	3.1829
DOHH	35	4	2.3072e-06	5.7586e-06	0.002736	4	3.0166
SAP130	36	4	2.3139e-06	5.7586e-06	0.002736	4	4.0215
ELP3	37	4	2.3546e-06	5.7586e-06	0.002736	4	2.945
SUPT20H	38	4	2.3649e-06	5.7586e-06	0.002736	4	3.8557
DDX39B	39	4	2.4693e-06	6.3071e-06	0.002847	4	3.2212
NOSIP	40	4	2.5336e-06	6.3071e-06	0.002847	4	3.4276
OTUD5	41	4	2.5517e-06	6.8555e-06	0.002947	4	4.8088
GANAB	42	4	2.5881e-06	6.8555e-06	0.002947	4	2.7238
KEAP1	43	4	2.757e-06	8.5008e-06	0.003569	4	4.1792
USP9X	44	4	3.5953e-06	1.1791e-05	0.004546	4	2.8622
GPI	45	4	3.6749e-06	1.1791e-05	0.004546	4	5.1116
AFF2	46	4	3.69e-06	1.1791e-05	0.004546	4	4.4491
SEC63	47	4	3.8627e-06	1.234e-05	0.004546	4	3.5739
KMT2A	48	4	3.9099e-06	1.234e-05	0.004546	4	4.2639
CAPRIN1	49	4	3.96e-06	1.234e-05	0.004546	4	2.9629
KAT6A	50	4	4.2713e-06	1.2888e-05	0.004653	4	4.1635
PICALM	51	4	4.3141e-06	1.3437e-05	0.004756	4	2.891
MRPL34	52	4	4.5555e-06	1.5631e-05	0.005427	4	2.4802
PHIP	53	4	5.0262e-06	1.6727e-05	0.005698	4	3.3425
SCO1	54	4	5.2405e-06	1.7276e-05	0.005776	4	2.8248
TAF5L	55	4	6.6515e-06	2.0567e-05	0.006751	4	4.4346
LARS2	56	4	7.1797e-06	2.2212e-05	0.007161	4	3.2649
CREBBP	57	4	7.8308e-06	2.4954e-05	0.007903	4	2.9503
SIN3A	58	4	8.427e-06	2.7696e-05	0.008475	4	5.5508
MRPS21	59	4	8.4411e-06	2.7696e-05	0.008475	3	3.9335
THOC1	60	4	8.7788e-06	2.9342e-05	0.008828	4	3.7962
HK2	61	4	9.486e-06	3.3729e-05	0.009977	4	3.0666
NAA30	62	4	1.0551e-05	3.5923e-05	0.009977	3	3.8617
DOT1L	63	4	1.0673e-05	3.5923e-05	0.009977	3	4.501
BRD9	64	4	1.0866e-05	3.5923e-05	0.009977	4	2.4384
FKBPL	65	4	1.0887e-05	3.5923e-05	0.009977	4	4.0001
HSPA8	66	4	1.2099e-05	4.3601e-05	0.011896	3	4.7834
TARS2	67	4	1.2255e-05	4.4149e-05	0.011896	4	2.5825
RBM15	68	4	1.3242e-05	4.8537e-05	0.012843	4	3.5186
TADA1	69	4	1.3645e-05	4.9085e-05	0.012843	4	2.6704
MLLT6	70	4	1.4816e-05	5.2924e-05	0.013631	4	3.1922
MRPL28	71	4	1.5213e-05	5.4021e-05	0.013631	4	1.9839
IRF2	72	4	1.5449e-05	5.457e-05	0.013631	4	3.9288
EP300	73	4	1.5646e-05	5.5118e-05	0.013631	4	2.8682
ASH2L	74	4	1.5831e-05	5.6215e-05	0.013714	4	3.5553
ARHGAP33	75	4	1.606e-05	5.8957e-05	0.014191	4	2.8439
PBX2	76	4	1.6482e-05	6.1151e-05	0.014526	4	2.8382
CMAS	77	4	1.7565e-05	6.5539e-05	0.015296	4	3.3127
C2CD4D	78	4	1.8e-05	6.6087e-05	0.015296	4	2.5524
BCS1L	79	4	1.8423e-05	6.8281e-05	0.015603	3	4.2476
UBE2G2	80	4	2.018e-05	7.5411e-05	0.017017	4	2.5835		E2
ATP5A1	81	4	2.1554e-05	7.8701e-05	0.017447	3	3.0036
ZNF835	82	4	2.1592e-05	7.925e-05	0.017447	4	1.7516
SCO2	83	4	2.2682e-05	8.4186e-05	0.018311	4	2.6675
MRPL41	84	4	2.3094e-05	8.7476e-05	0.0188	3	3.3271
GNPNAT1	85	4	2.4153e-05	9.0218e-05	0.019054	4	2.3887
LDB1	86	4	2.435e-05	9.0767e-05	0.019054	4	3.3491
COX7C	87	4	3.0428e-05	0.00011051	0.022671	4	2.8813
LIPT1	88	4	3.0437e-05	0.00011051	0.022671	3	3.1046
TPT1	89	4	3.3468e-05	0.00012038	0.024419	3	3.8299
ATP13A1	90	4	3.5308e-05	0.00012916	0.025908	3	3.4732
EARS2	91	4	4.2356e-05	0.00015055	0.029866	2	2.631
MLLT1	92	4	4.6198e-05	0.00015768	0.030941	3	3.9557
SBDS	93	4	4.856e-05	0.00016865	0.032389	3	2.4241
MYB	94	4	4.856e-05	0.00016865	0.032389	3	2.7255
GAPDHS	95	3	6.2963e-05	0.000201	0.038197	3	2.9481
TPI1	96	4	6.313e-05	0.00020758	0.038634	3	3.5168
PIN1	97	4	7.0849e-05	0.00022897	0.041954	3	3.4901
COX10	98	4	7.1767e-05	0.00023007	0.041954	3	2.9702
CHMP2A	99	4	7.6413e-05	0.00024488	0.044208	3	3.2099
EHMT1	100	4	8.1379e-05	0.00026078	0.046613	3	4.3775
PPIL1	101	4	8.517e-05	0.00026791	0.047418	3	3.6808
THOC5	102	4	9.3284e-05	0.00028985	0.050314	3	3.3248
DDX46	103	3	9.397e-05	0.00028491	0.049938	2	3.9435
UBR5	104	4	9.8186e-05	0.00030905	0.053135	3	3.0145
FLI1	105	4	0.00010221	0.00032056	0.054363	3	3.5985
ENO1	106	4	0.00010294	0.00032221	0.054363	3	1.9013
PDSS1	107	4	0.00010981	0.00034086	0.056908	3	2.7768
MRPL13	108	4	0.00011104	0.0003436	0.056908	3	2.6635
C16orf98	109	2	0.0001126	0.00020649	0.038634	2	5.088
CLNS1A	110	4	0.0001144	0.00035676	0.058551	2	1.8092
CHORDC1	111	4	0.00012615	0.00039515	0.063693	2	2.4697
RPL14	112	4	0.00012615	0.00039515	0.063693	3	2.9112
SSRP1	113	4	0.0001278	0.00039899	0.063743	3	2.6546
RBBP5	114	4	0.00013493	0.00042257	0.066874	3	2.6428
USF2	115	4	0.00013713	0.00042861	0.066874	3	3.1348
ELP5	116	4	0.00013802	0.0004297	0.066874	3	2.8639
TKT	117	4	0.00014597	0.00045109	0.069097	3	2.754
SUB1	118	3	0.00014601	0.00045932	0.069101	3	3.0046
UBE2A	119	4	0.00014616	0.00045164	0.069097	3	3.2007
SLC35B1	120	4	0.00014838	0.00045712	0.069101	3	2.2146
PSMA1	121	4	0.00015404	0.00047467	0.070821	3	3.1054
DAZAP1	122	4	0.00015692	0.00048016	0.071052	3	3.2864
SPEN	123	4	0.00016101	0.00048893	0.071762	3	3.1962
TIMM13	124	4	0.00016972	0.00051252	0.074617	3	2.3813
SUPT6H	125	4	0.00017238	0.00051965	0.074925	3	2.7571
THG1L	126	4	0.00017379	0.00052294	0.074925	3	3.342
MOCS3	127	4	0.00017537	0.00052842	0.075115	3	3.0488
CLPB	128	4	0.00018254	0.00054762	0.077235	3	2.552
CACYBP	129	4	0.00018663	0.00055859	0.077384	3	2.499
XRN1	130	4	0.00018724	0.00055968	0.077384	2	1.6169
TBCB	131	4	0.00018858	0.00056407	0.077384	3	3.1505
PGP	132	4	0.00018946	0.00056626	0.077384	3	2.6365
TRAPPC12	133	4	0.00019111	0.0005701	0.077384	3	2.5009
MIPEP	134	4	0.00020118	0.00059807	0.080482	2	2.7096
GRB2	135	3	0.00020121	0.0006063	0.080482	2	3.3501
TIMELESS	136	3	0.00020121	0.0006063	0.080482	2	3.3501
TSC2	137	4	0.00021113	0.00062385	0.082207	3	2.75
TFB2M	138	4	0.00021646	0.00063537	0.083118	3	2.4078
RPS11	139	3	0.00022263	0.00067595	0.087164	3	1.8006
CEBPA	140	4	0.00022925	0.00067431	0.087164	3	2.2508
CHTOP	141	4	0.00023237	0.00068363	0.087529	3	2.6899
SUPT4H1	142	4	0.00023529	0.00069131	0.087889	3	2.9211
RTF1	143	4	0.0002446	0.0007105	0.089697	3	2.665
PHF6	144	4	0.0002485	0.00072038	0.089758	3	2.7374
LIPT2	145	4	0.00024916	0.00072092	0.089758	3	2.5712
DRD5	146	4	0.00025087	0.00072696	0.089878	3	2.6501
PMM2	147	4	0.00025431	0.00073573	0.089878	3	2.6242
PPP2R4	148	4	0.00025457	0.00073683	0.089878	3	2.8617
MRPL11	149	4	0.00025912	0.0007489	0.090737	3	2.6671
POLR2I	150	4	0.00026471	0.00076645	0.091083	3	2.5846
ING1	151	4	0.00026509	0.00076699	0.091083	3	2.6612
ELP4	152	4	0.00026591	0.00076919	0.091083	3	2.4402
WAC	153	4	0.00026741	0.00077193	0.091083	3	2.9526
PRRC2C	154	4	0.00027142	0.00078235	0.091713	3	2.5761
RGPD2	155	3	0.00027409	0.00082348	0.095297	2	5.3921
MRPS34	156	4	0.00028007	0.00080045	0.093229	2	2.6008
BRMS1	157	3	0.00028901	0.00086681	0.097803	3	2.7349
ZNF599	158	4	0.00029217	0.00083939	0.096519	3	2.8492
SIRT1	159	4	0.00029568	0.00084707	0.096785	3	2.9129
DDX55	160	4	0.00029941	0.0008542	0.096986	2	1.4042
TARDBP	161	4	0.00030721	0.00087229	0.097811	3	3.3037
ELP6	162	4	0.00031533	0.00089588	0.099835	3	3.1192
CAPN12	163	4	0.00032414	0.00091617	0.101153	3	2.6014
DAD1	164	4	0.00032538	0.00091891	0.101153	3	1.5826
ERAL1	165	4	0.00033966	0.00095675	0.104408	3	3.0733
SURF4	166	4	0.00034776	0.00097869	0.105581	3	2.9879
RBM17	167	4	0.00035005	0.00098253	0.105581	3	1.8578
RBM33	168	4	0.00035666	0.0010039	0.106177	3	2.6176
DPF1	169	4	0.00035765	0.001005	0.106177	3	2.6544
EEF2	170	4	0.00035999	0.0010083	0.106177	2	2.3543
POLR2E	171	4	0.00036066	0.0010116	0.106177	3	2.0736
WIZ	172	4	0.00036334	0.0010248	0.106436	3	2.754
USP14	173	4	0.00036786	0.0010396	0.106436	2	1.7641
SLC39A10	174	4	0.00036903	0.0010412	0.106436	1	1.5785
OXSM	175	4	0.0003713	0.0010456	0.106436	3	2.1041
SNAPC3	176	4	0.0003713	0.0010456	0.106436	3	2.5583
RPIA	177	4	0.0003725	0.0010494	0.106436	2	2.0242
PET117	178	4	0.0003902	0.0010939	0.110321	3	2.5737
LRFN3	179	4	0.00039408	0.0011037	0.110699	3	2.4359
GGN	180	4	0.00039693	0.0011103	0.110743	3	2.7346
COX5B	181	4	0.00040735	0.0011427	0.113345	3	2.2285
ZEB2	182	4	0.00041099	0.0011509	0.113433	3	2.043
PDSS2	183	4	0.00041391	0.0011597	0.113433	3	2.2741
DAP3	184	4	0.00041538	0.0011624	0.113433	3	2.3251
ING4	185	4	0.00041906	0.0011712	0.113675	3	3.2151
E2F8	186	4	0.00045787	0.0012798	0.123551	3	2.758
HSF1	187	4	0.00046061	0.001288	0.123683	3	2.5446
PRPF39	188	4	0.00046302	0.0012962	0.123815	2	2.8547
TRERF1	189	4	0.00046455	0.0013039	0.123893	3	2.8097
COX17	190	4	0.00048093	0.0013533	0.127909	3	2.8818
IRGQ	191	4	0.0004846	0.0013626	0.12812	3	2.7073
UBE2J1	192	4	0.00050311	0.0014125	0.132124	3	2.5496
ATP6V1A	193	2	0.00050976	0.00096004	0.104408	2	3.2752
DDX42	194	4	0.00051529	0.0014465	0.134608	3	2.9813
PIK3C3	195	4	0.00053351	0.0014931	0.138083	2	1.5932
RPUSD3	196	4	0.00053673	0.0014992	0.138083	3	2.3494
CYC1	197	4	0.00054307	0.0015162	0.138941	2	2.5132
PNO1	198	4	0.00054788	0.0015304	0.139539	2	1.2222
NDUFA6	199	4	0.00055297	0.0015458	0.140231	3	2.2368
YLPM1	200	4	0.00056368	0.0015814	0.142036	3	2.3409
VPS72	201	4	0.0005675	0.0015973	0.142036	3	2.263
EGLN2	202	4	0.0005675	0.0015973	0.142036	3	2.3484
ARHGEF1	203	4	0.00056954	0.0016039	0.142036	3	2.3922
NDUFB9	204	4	0.00057067	0.001605	0.142036	3	1.7691
FNTB	205	4	0.00057999	0.0016313	0.143661	3	2.5549
CCDC101	206	4	0.00058826	0.0016489	0.144502	3	2.7178
FAM106A	207	4	0.00060133	0.0016823	0.146721	2	1.8991
COX15	208	4	0.00062524	0.0017503	0.151918	3	2.2807
ERI1	209	4	0.00063514	0.0017767	0.153465	3	2.36
MED12	210	4	0.00064736	0.0018079	0.15492	3	2.5178
CSDE1	211	4	0.00065377	0.0018299	0.155824	3	2.7361
PARS2	212	4	0.00067174	0.0018798	0.158902	3	1.8241
SAP30	213	4	0.00067275	0.0018836	0.158902	3	2.6558
CRP	214	4	0.00068901	0.0019324	0.161141	3	2.2217
TIPRL	215	4	0.00069105	0.0019363	0.161141	2	1.2488
YARS2	216	4	0.00069234	0.0019407	0.161141	3	2.8066
LSM2	217	4	0.00069466	0.0019459	0.161141	2	1.4427
ADRM1	218	4	0.00070605	0.0019779	0.162804	3	2.6104
WDR87	219	4	0.00070865	0.001984	0.162804	3	2.6687
SYNE4	220	4	0.00071914	0.002012	0.164352	3	2.1599
USP34	221	4	0.00074148	0.0020761	0.168073	2	2.0444
ACLY	222	4	0.00074148	0.0020761	0.168073	3	2.2337
SUCLG1	223	4	0.00075066	0.0020937	0.168207	3	2.1617
IGFLR1	224	4	0.0007512	0.0020964	0.168207	3	2.4397
DOLPP1	225	4	0.00076634	0.0021364	0.170661	1	0.88638
RPRD1B	226	4	0.0007982	0.0022291	0.17728	3	2.6332
SIPA1L3	227	4	0.00080954	0.0022593	0.178891	3	2.488
ARPC3	228	4	0.00082529	0.0023026	0.180736	3	1.713
MRPL15	229	4	0.00083891	0.0023361	0.182568	3	2.0388
MED13L	230	4	0.0008518	0.0023706	0.18447	3	1.9839
G3BP1	231	4	0.00085652	0.0023854	0.184826	3	2.578
MARS2	232	4	0.00089244	0.0024918	0.191496	3	2.6265
COX6B1	233	4	0.00089366	0.0024951	0.191496	3	2.8138
DPAGT1	234	4	0.00089604	0.0025034	0.191496	2	1.8049
CTCF	235	4	0.00090188	0.002522	0.192108	3	2.3132
ZNF136	236	4	0.00091354	0.0025467	0.193173	3	1.9224
CSNK2B	237	4	0.00091941	0.002567	0.193898	3	1.8741
ATP5O	238	4	0.00092806	0.0025938	0.195111	2	1.8258
C19orf40	239	4	0.00093622	0.002618	0.195626	3	2.0318
GTPBP10	240	4	0.00093841	0.0026224	0.195626	3	2.3598
TMED2	241	4	0.00094564	0.0026427	0.196329	3	1.9887
STIP1	242	4	0.00095956	0.0026805	0.198324	3	3.1553
NIP7	243	4	0.00097872	0.00272	0.200424	2	1.7181
EEF1G	244	4	0.00098729	0.0027425	0.20126	2	2.4772
EIF3E	245	4	0.0010067	0.0027951	0.203736	2	2.0952
HAT1	246	4	0.001012	0.0028072	0.203736	3	2.085
TYMS	247	4	0.001019	0.0028291	0.203736	3	1.8904
ZNF792	248	4	0.0010213	0.0028335	0.203736	3	2.3507
SPATA22	249	4	0.0010246	0.0028417	0.203736	3	2.19
SOD1	250	4	0.0010263	0.0028439	0.203736	2	1.4278
CHST8	251	4	0.0010353	0.0028736	0.205044	3	2.5587
LCMT1	252	4	0.0010403	0.0028862	0.205134	3	1.8641
DNAJA1	253	4	0.0010501	0.0029185	0.205139	2	1.8967
ARGLU1	254	4	0.0010534	0.0029273	0.205139	3	2.1619
PLEKHA3	255	4	0.0010558	0.0029317	0.205139	3	1.7944
ATP5SL	256	4	0.0010558	0.0029317	0.205139	3	2.0449
TPR	257	4	0.0010683	0.0029662	0.206755	2	2.4611
SLC7A5	258	4	0.0010945	0.0030403	0.209852	3	2.0493
NAPA	259	4	0.0010963	0.0030474	0.209852	3	2.134
TRIAP1	260	4	0.0010998	0.00306	0.209852	2	1.6903
IKBKB	261	4	0.0011036	0.0030688	0.209852	3	2.5226
VPS37A	262	4	0.0011043	0.0030688	0.209852	3	1.821
MRPL45	263	4	0.001112	0.0030902	0.21021	3	1.8401
NUP210L	264	4	0.0011162	0.0030973	0.21021	3	1.939
PEPD	265	4	0.0011243	0.0031176	0.210795	3	2.1341
ARPC4	266	4	0.0011381	0.0031544	0.212483	3	2.0378
ACTR2	267	4	0.0011455	0.003173	0.212945	2	1.9244
ARID4B	268	4	0.0011711	0.0032481	0.21718	3	3.0622
NHP2	269	4	0.0011824	0.0032761	0.218242	3	1.7618
PPAT	270	4	0.0011934	0.0033013	0.218565	3	1.6177
TOP1	271	4	0.0011952	0.0033052	0.218565	3	2.4523
EIF2S2	272	2	0.0011982	0.0022823	0.179926	2	3.1944
LGALS4	273	4	0.0012137	0.0033584	0.22027	3	2.1496
GPA33	274	4	0.0012181	0.0033699	0.22027	3	2.4822
DXO	275	4	0.0012203	0.0033798	0.22027	1	-0.64921
TSFM	276	4	0.0012278	0.0034022	0.220938	3	2.221
KDM4A	277	4	0.0012414	0.0034489	0.223163	3	2.1627
C19orf12	278	4	0.0012474	0.0034653	0.223426	3	1.9997
MAPKAP1	279	4	0.0012566	0.0034818	0.223492	2	2.3027
GON4L	280	4	0.001261	0.0034911	0.223492	3	1.921
RPUSD4	281	4	0.0012756	0.0035295	0.225151	3	2.0907
ALG3	282	4	0.0012917	0.0035706	0.226973	3	2.3804
PRKCSH	283	4	0.0013111	0.0036299	0.229817	3	2.2703
VPS29	284	4	0.0013147	0.0036408	0.229817	3	1.3926
PPP2R1A	285	4	0.0013288	0.0036814	0.231132	3	1.5932
SIRT2	286	4	0.0013363	0.0036968	0.231132	3	2.3075
PAPL	287	4	0.0013379	0.0037001	0.231132	3	2.2586
TMED10	288	4	0.0013617	0.0037631	0.234261	3	2.0274
DNAJA3	289	4	0.0013722	0.0037911	0.235191	3	2.0002
SERBP1	290	4	0.0013867	0.0038289	0.236593	3	2.2592
C9orf78	291	4	0.0013904	0.0038399	0.236593	2	2.1673
CCAR2	292	4	0.0014005	0.0038706	0.236869	3	2.3062
PNISR	293	4	0.0014095	0.0038953	0.237574	3	1.8559
IPO11	294	4	0.0014267	0.003943	0.239674	3	1.764
PRPF40A	295	4	0.0014333	0.0039617	0.239999	3	2.0788
AQR	296	4	0.0014391	0.0039809	0.240356	3	2.1518
WDR62	297	4	0.0014591	0.0040357	0.242066	3	2.0425
FLAD1	298	4	0.0014616	0.0040439	0.242066	3	1.8532
RYR1	299	4	0.0014633	0.0040494	0.242066	3	2.4018
DNAJA2	300	4	0.0014696	0.0040697	0.242476	3	1.9891
FXYD7	301	4	0.0014993	0.0041503	0.246466	3	2.1826
RARS2	302	4	0.0015142	0.0041958	0.248353	3	1.8182
HARS2	303	4	0.0015267	0.0042266	0.248822	3	2.1199
PPP2R3C	304	4	0.0015309	0.0042392	0.248822	2	2.2965
MECR	305	4	0.0015336	0.0042474	0.248822	2	2.4578
BRF1	306	4	0.0015397	0.0042589	0.248822	3	1.5753
WDR1	307	4	0.0015606	0.0043143	0.251246	2	0.82863
CBLL1	308	4	0.0015982	0.0043856	0.254576	2	2.8761
NPC1L1	309	4	0.0016892	0.0045452	0.262661	2	1.634
CTU1	310	4	0.0016948	0.004554	0.262661	2	2.2972
DDX5	311	4	0.0017116	0.0045836	0.263527	2	2.2543
CBX3	312	2	0.0017353	0.0033419	0.220189	2	4.0928
ATP5F1	313	4	0.001754	0.0046626	0.267217	2	1.33
ALG12	314	4	0.0017874	0.0047295	0.270194	2	2.3154
TUFM	315	3	0.0018088	0.0038575	0.236866	2	1.9759
MCAT	316	4	0.0018433	0.0048265	0.274597	2	1.7989
MTOR	317	4	0.0018491	0.004837	0.274597	2	1.3317
UQCRB	318	1	0.0018525	0.0018107	0.15492	1	5.4446
SDHA	319	4	0.0018755	0.004877	0.275139	2	1.5024
TBP	320	4	0.0018755	0.004877	0.275139	2	1.6596
TAF7	321	4	0.001905	0.0049291	0.277212	2	1.6302
SURF6	322	4	0.0019139	0.0049478	0.277397	2	1.5807
SKA1	323	4	0.0019587	0.0050196	0.280554	2	1.4529
IPMK	324	4	0.0020426	0.0051715	0.286871	1	-0.20677
NME6	325	4	0.0020426	0.0051715	0.286871	2	1.0913
IKZF1	326	4	0.0020899	0.0052615	0.28904	2	2.4846
HNRNPU	327	4	0.002093	0.0052675	0.28904	2	2.0223
NAA20	328	4	0.0021054	0.00529	0.289394	2	2.1073
CUL3	329	4	0.0021492	0.005369	0.291945	2	1.9896
GAK	330	4	0.0021843	0.0054331	0.293055	1	0.76855
CXorf56	331	4	0.0021871	0.0054359	0.293055	2	2.3538
EAF2	332	4	0.002241	0.0055318	0.297221	1	0.73028
GTPBP8	333	4	0.0022541	0.0055538	0.297514	2	1.4783
EIF2B4	334	4	0.0022864	0.0055993	0.298559	2	1.2175
PTCD3	335	4	0.0022961	0.0056179	0.298559	2	2.044
TCEB3	336	4	0.0022977	0.0056229	0.298559	2	2.1173
THOC2	337	4	0.0023123	0.0056547	0.299267	2	1.8577
OR1D2	338	4	0.0023237	0.0056772	0.299267	2	1.627
FDX1	339	4	0.0023303	0.005686	0.299267	2	2.0529
NDUFV1	340	4	0.0023544	0.0057271	0.300344	1	1.0378
IKBKAP	341	4	0.0023614	0.0057397	0.300344	2	2.4266
PRPF38B	342	4	0.0024077	0.0058242	0.303883	2	1.4577
CTR9	343	4	0.0024243	0.0058582	0.304776	2	2.1642
VARS2	344	4	0.0025049	0.0059931	0.309123	2	2.0891
ELL	345	3	0.0025318	0.0051803	0.286871	1	0.10988
ZNF181	346	3	0.0025433	0.005205	0.287356	2	3.2783
MRPL38	347	3	0.002629	0.0053657	0.291945	2	2.6717
USPL1	348	4	0.0026377	0.0062262	0.319146	1	-2.1409
SNRPA	349	4	0.0026455	0.0062404	0.319146	2	2.5321
MCM2	350	4	0.0026664	0.0062717	0.319838	2	1.7843
ZNF574	351	4	0.002712	0.0063523	0.323037	2	2.1862
RPL12	352	4	0.0028077	0.0065382	0.328787	2	1.4854
C19orf60	353	4	0.0028077	0.0065382	0.328787	2	0.94117
GPN3	354	4	0.0028077	0.0065382	0.328787	2	0.52937
RPL13A	355	2	0.0028096	0.0054381	0.293055	2	3.7256
SRCAP	356	4	0.0028472	0.0066178	0.331862	2	2.1387
CTC1	357	4	0.0028906	0.0066934	0.334728	2	1.6952
NDUFA9	358	3	0.0029143	0.0059053	0.30547	2	2.3063
WTAP	359	4	0.0029252	0.0067576	0.336075	2	2.3361
RNPS1	360	4	0.0029252	0.0067576	0.336075	2	2.404
RNASEH1	361	4	0.0029563	0.0068174	0.337976	2	1.3355
COX5A	362	4	0.0029673	0.0068333	0.337976	2	1.9119
FEN1	363	3	0.0029729	0.0060106	0.309145	2	2.557
MRPS16	364	4	0.0029777	0.0068563	0.338189	2	1.309
NDUFC1	365	4	0.0030935	0.0070483	0.345206	2	2.3163
MTHFD1	366	4	0.0031477	0.0071437	0.348555	2	1.2395
PRPF3	367	4	0.0031955	0.0072309	0.351632	2	1.3082
CTF1	368	4	0.0032043	0.0072457	0.351632	2	1.6214
RBM39	369	3	0.0032424	0.0064993	0.328787	2	1.8899
URM1	370	4	0.0032702	0.0073762	0.356052	2	1.8239
CHEK2	371	4	0.0033263	0.0074783	0.360013	2	1.8034
GFM2	372	4	0.0033574	0.0075353	0.361794	2	1.9055
NDC80	373	4	0.0034339	0.0076669	0.367138	2	1.1034
NUP205	374	4	0.0034694	0.0077283	0.3691	2	0.023347
ISLR2	375	4	0.0034875	0.0077645	0.36985	1	-0.55807
GSK3A	376	4	0.0034992	0.0077865	0.369919	2	2.4478
RANGAP1	377	3	0.003526	0.0070236	0.345206	2	2.4467
KIF2B	378	3	0.0035403	0.007056	0.345206	2	2.147
NDUFA1	379	4	0.0035552	0.0078792	0.37334	2	1.9231
CEPT1	380	4	0.0035712	0.0079066	0.373659	2	1.6779
ARCN1	381	4	0.0036176	0.0080009	0.377129	2	1.5741
DYRK1A	382	4	0.0036358	0.0080294	0.377488	2	2.4814
RPL10	383	3	0.003658	0.0072781	0.352255	1	0.49744
MEN1	384	4	0.0036724	0.008098	0.379722	2	2.5011
SARS2	385	4	0.003705	0.0081463	0.380497	2	2.4597
CCT8	386	4	0.0037423	0.0082115	0.382068	1	0.83298
SLC26A1	387	4	0.0037707	0.0082636	0.382876	2	1.1434
PDAP1	388	4	0.0037749	0.0082713	0.382876	2	2.1697
PGGT1B	389	4	0.0038121	0.0083327	0.38401	2	1.9806
MRPS23	390	4	0.0038273	0.0083596	0.38401	1	0.53077
FDPS	391	4	0.0038808	0.0084528	0.386701	2	2.2806
UBXN7	392	4	0.0038955	0.0084715	0.386701	2	2.2043
WDHD1	393	4	0.0039039	0.0084824	0.386701	2	1.193
PMVK	394	4	0.0039988	0.0086475	0.392246	2	1.9639
FAM92A1	395	4	0.0039988	0.0086475	0.392246	2	1.4112
DSEL	396	4	0.0040563	0.0087528	0.396027	2	0.94881
RICTOR	397	4	0.004192	0.0089936	0.40578	2	1.3173
ENY2	398	4	0.0042028	0.0090133	0.40578	2	0.86888
ZNF585B	399	2	0.0042362	0.0081567	0.380497	2	1.3909
FARS2	400	4	0.0043034	0.0091946	0.412911	2	1.3312
C10orf137	401	4	0.0043367	0.009247	0.413207	1	1.2415
MRPL3	402	4	0.0043519	0.0092799	0.413654	2	1.7357
USP29	403	4	0.0043962	0.0093523	0.415854	2	1.5015
MRPL54	404	4	0.0044229	0.0093967	0.416802	2	1.9012
PQBP1	405	4	0.0044407	0.0094225	0.416921	2	2.1888
DDX56	406	4	0.0044782	0.0094976	0.418094	1	0.35218
TAF1C	407	4	0.0044782	0.0094976	0.418094	1	0.11345
C10orf2	408	4	0.0044899	0.0095185	0.418094	2	0.0081578
AIFM1	409	4	0.0045892	0.0096868	0.424457	2	1.828
SF3B4	410	4	0.0046073	0.0097214	0.424939	2	0.072559
NSRP1	411	4	0.004648	0.0097921	0.426998	2	0.64067
TTC1	412	4	0.0046711	0.0098322	0.427711	2	1.7579
ALG2	413	3	0.004689	0.0092179	0.41293	2	1.9706
LSM10	414	4	0.0047329	0.0099687	0.430634	1	-2.0329
CEACAM6	415	4	0.0047354	0.0099709	0.430634	2	1.957
NOL6	416	4	0.0048465	0.010166	0.435938	2	0.3487
LARS	417	4	0.0048465	0.010166	0.435938	2	1.4701
RPSA	418	4	0.0048465	0.010166	0.435938	2	1.1812
SKIDA1	419	4	0.0049592	0.010367	0.443515	1	1.0903
MED24	420	4	0.0050154	0.01046	0.444321	2	2.3564
SERTAD1	421	4	0.0050296	0.010494	0.444696	2	2.1133
ZNF644	422	4	0.0050581	0.010547	0.445904	2	2.6056
MLLT10	423	3	0.0050681	0.0099347	0.430634	2	2.8453
THSD7A	424	4	0.0051006	0.01062	0.446918	1	0.0082948
QRSL1	425	4	0.0051006	0.01062	0.446918	1	-0.021971
TSPYL1	426	4	0.0051464	0.0107	0.449186	2	2.2647
AHCTF1	427	4	0.0051607	0.010724	0.449186	2	1.1543
MNAT1	428	4	0.0051854	0.010772	0.45014	1	-0.13805
RPTOR	429	4	0.0052402	0.01087	0.453193	2	1.2881
XAB2	430	3	0.0053281	0.010444	0.444321	2	1.2944
RFC3	431	3	0.0053281	0.010444	0.444321	2	1.2944
OPALIN	432	4	0.0053834	0.011131	0.463031	1	0.028362
RFXAP	433	4	0.0054057	0.011174	0.463719	2	1.4768
MEIS1	434	4	0.0054549	0.011275	0.46581	2	2.4857
VPS25	435	4	0.0054696	0.011301	0.46581	2	-0.89119
WDR75	436	4	0.0054696	0.011301	0.46581	2	0.72794
TFAM	437	4	0.0055017	0.011357	0.467049	2	1.8379
SEL1L	438	4	0.0056036	0.011542	0.472497	2	2.0568
NDUFB10	439	4	0.0056887	0.011718	0.476842	2	1.393
WDR25	440	4	0.0056944	0.011728	0.476842	1	0.80796
KCNJ12	441	4	0.0057189	0.011773	0.477617	2	0.72818
TAF1D	442	4	0.0057441	0.01182	0.478426	2	0.40263
COA5	443	4	0.0057568	0.011846	0.478426	2	1.4098
HOXA9	444	4	0.0057745	0.011875	0.478507	2	2.2624
SLC2A1	445	4	0.0058354	0.011981	0.48172	2	2.1428
SART1	446	4	0.005864	0.01204	0.481852	1	1.1388
SMARCD3	447	4	0.0059017	0.012107	0.482471	2	1.7566
GLRX3	448	3	0.0059091	0.011515	0.472446	2	2.6296
FBXL2	449	4	0.0059205	0.012138	0.482673	1	-0.66503
COX11	450	4	0.0059478	0.012183	0.482923	2	1.0881
AKT2	451	4	0.0059581	0.012198	0.482923	2	2.1605
ISCA1	452	1	0.0059763	0.0059048	0.30547	1	3.8723
PELP1	453	3	0.0059927	0.011677	0.476842	2	2.5324
DTL	454	3	0.0062059	0.012064	0.481852	2	1.0317
YARS	455	3	0.0062059	0.012064	0.481852	2	1.0317
COA3	456	4	0.0062071	0.012629	0.497806	2	1.8987
TOP2B	457	4	0.0062649	0.012718	0.500216	2	0.9032
PPP4C	458	4	0.006278	0.012748	0.500291	2	1.547
UBE2M	459	4	0.0063018	0.012782	0.500396	2	2.1836
SDHAF2	460	4	0.0063162	0.012806	0.500396	1	-0.12327
RRN3	461	3	0.006393	0.012416	0.490467	2	1.8867
RNF186	462	4	0.0064292	0.013018	0.505685	1	1.0188
FAM98B	463	4	0.0064343	0.013025	0.505685	2	1.5031
AARS2	464	4	0.0065139	0.013169	0.509074	1	0.17526
CDC37	465	4	0.0065139	0.013169	0.509074	1	-1.4615
PCNT	466	4	0.0065987	0.013324	0.512629	1	0.098873
NSF	467	4	0.0066087	0.013346	0.512629	2	1.019
SKA3	468	4	0.0066087	0.013346	0.512629	2	0.86929
PDE6A	469	4	0.0066552	0.013427	0.514631	1	0.31489
DMRTC2	470	4	0.0067089	0.013521	0.516453	2	2.2935
HYOU1	471	4	0.0067143	0.013531	0.516453	2	1.1814
RBM14	472	4	0.0068247	0.013712	0.52174	1	0.81103
KRTDAP	473	4	0.0068345	0.013728	0.52174	2	1.7554
MRPS14	474	4	0.0068812	0.013801	0.523206	1	1.305
RNF31	475	4	0.0069557	0.013929	0.525404	2	2.2103
PDZK1	476	4	0.0069612	0.013941	0.525404	2	2.2414
NDUFA10	477	4	0.00705	0.014102	0.527647	2	1.4041
CMTR2	478	4	0.0070779	0.014145	0.527647	2	1.3832
GABPB2	479	4	0.0070789	0.014146	0.527647	1	0.91378
FCAR	480	4	0.0071337	0.01425	0.530438	2	1.7052
TAF6L	481	3	0.0071703	0.013824	0.523206	2	2.4755
PPP1R12A	482	4	0.0071758	0.014324	0.53087	2	1.5808
ZNF814	483	4	0.0071898	0.014347	0.53087	2	1.583
MPZL1	484	4	0.0071918	0.01435	0.53087	1	1.4319
C2	485	4	0.0072348	0.014427	0.532619	2	2.0657
COX6A1	486	3	0.0072713	0.013998	0.526454	2	2.4337
GREB1	487	4	0.0072765	0.014503	0.533232	1	0.81304
ERH	488	3	0.007307	0.014063	0.527647	1	0.56182
GATC	489	4	0.0073083	0.014553	0.533961	2	1.4323
PTPMT1	490	4	0.0073224	0.014582	0.533961	2	1.8429
SLC31A1	491	4	0.0073707	0.014666	0.535966	2	1.6879
TSEN2	492	4	0.0073895	0.014701	0.536144	1	1.2814
FECH	493	4	0.0074848	0.014882	0.540648	2	1.8827
ARHGEF5	494	4	0.0075024	0.014914	0.540648	1	1.0057
SH3GL1	495	4	0.0075307	0.014967	0.540856	2	1.3531
BCL2A1	496	3	0.0075472	0.014493	0.533232	2	2.0682
CHCHD4	497	4	0.0075508	0.015002	0.540856	2	1.1838
TNFSF12	498	4	0.0075589	0.015016	0.540856	1	0.14487
VDAC2	499	4	0.0075709	0.01504	0.540856	2	1.9407
TTC39C	500	4	0.0076153	0.015114	0.542438	1	0.32534
PRUNE	501	4	0.0076402	0.01515	0.542659	2	2.2485
ATP6V0A2	502	4	0.0076807	0.015215	0.543917	2	1.7941
MRPL12	503	4	0.0077282	0.015303	0.545993	1	0.85038
CCDC6	504	3	0.007782	0.014899	0.540648	2	2.1658
COPG1	505	4	0.0077971	0.015417	0.54856	2	1.3207
ARL2	506	4	0.0078058	0.015436	0.54856	2	0.33939
MPZL3	507	4	0.0078411	0.015501	0.548652	1	0.19406
CARS2	508	4	0.0078468	0.015507	0.548652	2	1.1526
COQ7	509	4	0.0078614	0.01553	0.548652	2	1.8713
VPS45	510	4	0.0078966	0.015594	0.549793	2	2.0016
PRPF31	511	4	0.0079822	0.015746	0.550896	1	-0.31402
EIF4ENIF1	512	4	0.0081333	0.01601	0.555643	2	2.0343
SLC1A5	513	4	0.0081482	0.016036	0.555643	2	1.8079
COPS5	514	3	0.0081867	0.015666	0.549793	2	1.7668
FTSJ3	515	3	0.0081931	0.015679	0.549793	2	1.9835
ATP2A1	516	4	0.0082468	0.016212	0.560686	2	1.0169
NDNL2	517	3	0.0082662	0.015809	0.552014	2	1.8511
ARAF	518	4	0.0082926	0.016293	0.561497	1	0.70695
CHD8	519	4	0.0083069	0.01632	0.561497	2	2.0766
CDHR4	520	4	0.0083189	0.016344	0.561497	2	1.9493
KCTD15	521	4	0.008343	0.016388	0.561497	2	2.3986
PDCD2L	522	4	0.008349	0.016395	0.561497	2	2.2654
URB2	523	4	0.0083641	0.016422	0.561497	2	-0.61574
NDUFA13	524	3	0.0083873	0.016032	0.555643	1	0.469
SARNP	525	4	0.0084094	0.016491	0.562794	2	1.8961
COX7B	526	1	0.0084108	0.0083547	0.38401	1	4.7067
OR2H1	527	4	0.0084701	0.016613	0.565879	2	1.6354
MPDU1	528	4	0.0085614	0.01679	0.570836	2	2.1645
MMS22L	529	4	0.0086594	0.01698	0.573842	1	-1.0777
CENPM	530	4	0.0086716	0.017002	0.573842	2	0.95368
GADD45GIP1	531	4	0.0086838	0.017019	0.573842	2	1.8558
RIF1	532	4	0.0087886	0.017206	0.577358	2	1.4135
CEP57	533	4	0.0088133	0.017241	0.577463	2	1.1614
B3GALNT1	534	4	0.008885	0.017378	0.580959	1	0.30672
CABP1	535	3	0.0089165	0.016974	0.573842	1	0.073996
FAM109B	536	3	0.0089494	0.017038	0.573842	2	2.0572
RPL18	537	4	0.009026	0.01761	0.587627	1	-0.32029
CYP2S1	538	4	0.0091945	0.01791	0.591444	2	1.4524
HOXD12	539	4	0.0091952	0.017911	0.591444	1	0.21793
ATP1A1	540	4	0.0091952	0.017911	0.591444	1	0.11093
TRMT61A	541	4	0.0091952	0.017911	0.591444	1	1.0688
FAU	542	4	0.0091952	0.017911	0.591444	1	-1.5408
ALDOA	543	4	0.0092008	0.017921	0.591444	2	1.4526
UQCRFS1	544	4	0.0092229	0.017956	0.591539	2	1.5403
FFAR1	545	4	0.0092514	0.018012	0.592301	2	2.1429
ISG20L2	546	4	0.0092958	0.018096	0.59396	2	1.745
DCPS	547	4	0.0093212	0.01814	0.594356	2	1.8547
FZR1	548	4	0.009388	0.018276	0.597727	2	1.4869
ZNF385A	549	4	0.0094207	0.018325	0.59824	1	1.069
KDSR	550	4	0.009471	0.018419	0.599385	2	1.1038
RAD9A	551	4	0.0094771	0.018427	0.599385	1	0.021243
PPP1R7	552	4	0.009564	0.018587	0.602832	2	1.4762
YIPF5	553	4	0.0095705	0.0186	0.602832	2	1.4175
SHMT2	554	4	0.0097308	0.018893	0.611262	1	0.63692
MRPL24	555	4	0.0097903	0.019003	0.61333	2	1.9589
SEC61B	556	4	0.0098098	0.019042	0.61333	2	1.1357
NDUFS5	557	4	0.0098881	0.01917	0.61333	2	1.1806
ANAPC10	558	4	0.0099011	0.019196	0.61333	2	1.522
ZC3H4	559	4	0.0099273	0.019243	0.61333	2	2.1721
PRODH2	560	4	0.0099338	0.019253	0.61333	2	2.1544
NEK10	561	4	0.0099562	0.019288	0.61333	1	-0.59827
PLOD1	562	4	0.0099562	0.019288	0.61333	1	0.29689
FKBP2	563	4	0.0099562	0.019288	0.61333	1	0.28067
POLG2	564	4	0.00996	0.019297	0.61333	2	1.4659
MTHFD1L	565	4	0.009983	0.019338	0.613557	2	1.6623
NXF1	566	4	0.010078	0.019502	0.617657	2	1.5067
MAST2	567	4	0.010164	0.019669	0.620534	2	1.1266
TBL1XR1	568	4	0.010171	0.019677	0.620534	2	1.9898
GPR32	569	4	0.010184	0.019699	0.620534	2	1.8397
CENPN	570	4	0.010217	0.019751	0.620534	2	0.90288
MON1B	571	4	0.010224	0.019764	0.620534	2	1.4995
EXOC3L4	572	4	0.010266	0.019837	0.621743	1	-0.88717
LIN37	573	4	0.010322	0.01993	0.622854	1	1.2553
HYLS1	574	4	0.010379	0.020027	0.622854	1	-0.12446
PINLYP	575	4	0.010384	0.020034	0.622854	2	1.6109
DARS2	576	4	0.010417	0.020095	0.622854	2	2.1083
MTERFD2	577	4	0.01043	0.020114	0.622854	2	1.7723
CTNNBL1	578	4	0.010514	0.020256	0.625284	2	1.2136
BRD1	579	4	0.010531	0.020283	0.625284	2	2.4447
RNMTL1	580	4	0.010575	0.020355	0.625284	2	1.6054
RPL27A	581	4	0.010598	0.020395	0.625284	2	0.7389
DDX54	582	4	0.010604	0.020401	0.625284	1	0.3382
NDUFA11	583	4	0.010604	0.020401	0.625284	1	1.2724
PPP1CB	584	3	0.01063	0.020065	0.622854	1	0.8049
RPL38	585	3	0.01063	0.020065	0.622854	1	-1.3169
SRSF11	586	4	0.01068	0.02054	0.628486	2	0.8549
TFAP2C	587	4	0.010734	0.020632	0.630237	2	1.7031
FBXO17	588	4	0.010843	0.020838	0.634501	2	2.0137
PHOSPHO2	589	4	0.01085	0.02085	0.634501	2	1.4225
UTP23	590	4	0.010914	0.020956	0.634501	1	0.53921
C21orf59	591	4	0.010914	0.020956	0.634501	1	0.67802
XPO6	592	4	0.010925	0.020982	0.634501	2	1.9967
COPA	593	3	0.011074	0.020904	0.634501	1	0.37644
MOGS	594	4	0.01109	0.021274	0.64095	2	2.2956
ZNF281	595	4	0.011141	0.021376	0.64095	2	1.628
DNAJC14	596	4	0.011167	0.021414	0.64095	1	-0.018581
LSM4	597	4	0.011167	0.021414	0.64095	1	0.44214
WDR82	598	4	0.011167	0.021414	0.64095	1	0.43125
SF3A3	599	2	0.011183	0.015876	0.553299	1	2.0736
YWHAG	600	4	0.011186	0.021444	0.64095	2	1.4636
ATP6AP2	601	4	0.011235	0.021524	0.642263	2	0.50289
MRGPRX1	602	3	0.011264	0.021227	0.640808	1	0.55476
GTPBP4	603	4	0.011283	0.021608	0.64372	2	1.2908
C19orf53	604	4	0.011367	0.021754	0.646982	2	1.0749
DDX28	605	4	0.01143	0.021867	0.647339	2	1.6197
MTCH2	606	4	0.011472	0.02194	0.647339	2	1.0559
AP2S1	607	4	0.011479	0.021952	0.647339	2	1.4737
XRCC3	608	4	0.011505	0.021997	0.647339	2	1.491
H2AFZ	609	4	0.011556	0.022088	0.647339	2	1.2438
C11orf57	610	4	0.011577	0.02212	0.647339	2	1.7152
ZNF566	611	4	0.011626	0.022206	0.647339	2	1.716
DDR2	612	4	0.01164	0.022229	0.647339	2	1.6318
PMCH	613	3	0.011666	0.021938	0.647339	1	-1.0747
TRMT5	614	4	0.011686	0.022309	0.647339	2	0.45954
CIRH1A	615	4	0.011702	0.022339	0.647339	1	0.65865
PPAPDC2	616	4	0.011702	0.022339	0.647339	1	0.3709
CHPT1	617	4	0.011702	0.022339	0.647339	1	0.8519
NUF2	618	3	0.011713	0.022024	0.647339	2	1.3943
CFL1	619	3	0.011749	0.022084	0.647339	2	1.8276
SLC25A32	620	4	0.011753	0.022425	0.648793	2	1.5898
AFG3L2	621	4	0.011817	0.022537	0.650986	2	1.4439
NFKBIB	622	4	0.01186	0.022614	0.651641	2	2.1022
HTATSF1	623	4	0.011871	0.022632	0.651641	1	1.2151
HSPA9	624	3	0.011892	0.022334	0.647339	2	1.6858
ILF2	625	4	0.011955	0.022781	0.652193	1	1.4815
PSMC6	626	4	0.012031	0.022904	0.652193	2	0.25503
MRGPRG	627	4	0.012031	0.022904	0.652193	2	1.0817
PTPN11	628	4	0.012031	0.022904	0.652193	2	0.77535
CDC73	629	4	0.012031	0.022904	0.652193	2	1.1296
CDK11A	630	4	0.012031	0.022904	0.652193	2	0.33861
GPS1	631	4	0.012031	0.022904	0.652193	2	0.99057
NDUFB7	632	4	0.012096	0.023006	0.653037	1	0.61817
SCG5	633	4	0.012096	0.023006	0.653037	1	-0.63656
GORASP2	634	4	0.01218	0.023154	0.65541	2	1.7085
DCAF13	635	4	0.012196	0.023186	0.65541	2	1.8625
RAD54L2	636	4	0.012203	0.023199	0.65541	2	2.0311
SLC24A2	637	4	0.012237	0.023261	0.656134	1	1.0567
GSS	638	4	0.012258	0.023299	0.656192	2	1.7266
LRFN1	639	4	0.012341	0.023446	0.658698	2	1.7616
ALG9	640	4	0.01237	0.023498	0.658698	2	2.0421
SLC26A11	641	4	0.012377	0.023505	0.658698	2	1.1581
TFB1M	642	4	0.012464	0.023658	0.658698	2	1.5172
TRANK1	643	4	0.01249	0.023698	0.658698	1	-0.75121
ARIH2OS	644	4	0.01249	0.023698	0.658698	1	0.66199
CDC40	645	4	0.01249	0.023698	0.658698	1	-1.6415
DOCK2	646	4	0.012501	0.023716	0.658698	2	1.2684
HSPA6	647	4	0.012501	0.023716	0.658698	2	1.5061
XPO1	648	2	0.012538	0.017153	0.576645	1	2.0326
MSRB1	649	4	0.012581	0.023848	0.660868	2	1.4356
ARVCF	650	4	0.012592	0.023868	0.660868	2	1.0516
WBSCR16	651	4	0.012636	0.023948	0.66207	2	1.3001
TRMT10C	652	4	0.012672	0.024004	0.662602	2	1.7211
ZNF576	653	4	0.012743	0.024118	0.663374	2	1.7599
AHSA1	654	4	0.012772	0.024177	0.663374	2	1.9188
RPN2	655	4	0.012799	0.024219	0.663374	2	1.3772
CTDNEP1	656	4	0.012816	0.024241	0.663374	2	1.8774
PIKFYVE	657	4	0.012823	0.024252	0.663374	2	2.2779
DNAJB6	658	3	0.012843	0.024042	0.662633	2	2.0998
PCBP1	659	4	0.012845	0.0243	0.663673	2	1.4699
NLE1	660	4	0.01294	0.024465	0.666151	2	0.43784
ACACA	661	4	0.01299	0.024554	0.667424	2	1.6183
NDUFB8	662	4	0.013008	0.024585	0.667424	2	1.2978
MYC	663	3	0.01308	0.024455	0.666151	1	0.91382
RPP14	664	4	0.013101	0.024752	0.670303	2	0.79164
NOTCH2NL	665	1	0.01311	0.01298	0.505685	1	4.0809
ZNF559	666	4	0.013116	0.024775	0.670303	2	1.6664
MRPL51	667	4	0.013137	0.024804	0.670303	2	1.3464
GOSR2	668	4	0.013168	0.024852	0.670303	2	1.4269
KCNJ4	669	4	0.013193	0.024896	0.670303	1	-0.57567
NKTR	670	4	0.013243	0.024988	0.670303	2	1.0752
RACGAP1	671	4	0.013243	0.024988	0.670303	2	0.66291
FCGR2A	672	4	0.013284	0.025062	0.671277	2	1.3148
SLC5A7	673	4	0.013344	0.02517	0.673157	2	1.4798
EIF3F	674	4	0.013361	0.025207	0.673157	1	-3.5029
NFU1	675	3	0.013372	0.024979	0.670303	2	1.5578
CNR1	676	4	0.013418	0.025315	0.675059	1	-0.11962
S100A9	677	4	0.013474	0.025405	0.676444	2	1.1252
SLC6A16	678	4	0.01354	0.025522	0.677992	2	2.1028
RBM25	679	4	0.013677	0.025767	0.678153	2	1.2766
CDC6	680	3	0.013688	0.025538	0.677992	2	1.0317
PCDHA11	681	4	0.013699	0.025807	0.678153	1	0.93072
GPR45	682	4	0.013699	0.025807	0.678153	1	1.0147
DPH3	683	4	0.013699	0.025807	0.678153	1	0.98364
FGF19	684	4	0.013699	0.025807	0.678153	1	-0.54573
IER3IP1	685	4	0.013699	0.025807	0.678153	2	1.0361
DIS3	686	4	0.013699	0.025807	0.678153	1	0.72058
NCOR1	687	4	0.013791	0.025979	0.681679	2	1.8953
FAM46D	688	4	0.013837	0.026075	0.683219	2	1.3954
MRPL18	689	4	0.013898	0.026187	0.68415	2	1.4264
FLYWCH1	690	4	0.01398	0.026339	0.686233	1	0.1383
SETD2	691	4	0.013982	0.026342	0.686233	2	0.72824
RPL23	692	3	0.014008	0.026116	0.68329	2	1.8071
PFKP	693	4	0.014105	0.026571	0.689105	2	1.6626
GEMIN8	694	4	0.014148	0.026643	0.689105	1	-0.98311
SMC2	695	4	0.014148	0.026643	0.689105	1	0.097846
NOP16	696	3	0.014178	0.026422	0.686324	1	0.21347
DHFR	697	3	0.014178	0.026422	0.686324	1	-0.30469
ENSA	698	4	0.014183	0.026701	0.689592	2	1.8448
PRDM10	699	4	0.014241	0.026804	0.689889	2	0.6495
VARS	700	4	0.014241	0.026804	0.689889	2	1.1477
DPPA5	701	4	0.014252	0.026827	0.689889	2	1.1404
ARIH1	702	4	0.014295	0.026906	0.689987	2	0.73403
CAAP1	703	4	0.014306	0.026929	0.689987	2	1.2096
MINK1	704	4	0.014317	0.026945	0.689987	1	0.19455
HCFC2	705	4	0.014345	0.026997	0.690172	2	2.1888
BCCIP	706	4	0.014372	0.02705	0.690172	2	1.0166
KTI12	707	4	0.014392	0.027087	0.690172	2	1.9268
CIT	708	4	0.014401	0.027105	0.690172	2	0.51445
ABCF2	709	4	0.014423	0.027147	0.690259	2	1.4827
RPS9	710	4	0.014462	0.027214	0.690987	2	1.2591
CNOT2	711	4	0.014497	0.027281	0.691713	2	0.68251
PLEKHG2	712	4	0.01456	0.027398	0.693715	2	2.0638
ZNF285	713	4	0.014618	0.027487	0.69499	2	0.78575
RPL19	714	4	0.014642	0.027535	0.695236	2	1.7307
TMEM242	715	4	0.014738	0.027705	0.697854	1	0.079
ANKRD17	716	4	0.014744	0.027716	0.697854	2	1.1777
BLOC1S3	717	4	0.014823	0.027865	0.700633	2	2.2241
CDH19	718	4	0.014934	0.028091	0.705106	1	-0.067752
LYST	719	4	0.014957	0.028127	0.705106	2	1.5567
PSMD1	720	4	0.015064	0.028326	0.706241	2	0.30472
UTP11L	721	4	0.015088	0.028362	0.706241	2	1.3035
DLL3	722	4	0.015124	0.028428	0.706891	2	1.6331
ATP1B3	723	3	0.015151	0.02816	0.705106	2	1.5925
NVL	724	3	0.015174	0.028203	0.705199	2	1.72
CITED2	725	4	0.01518	0.02851	0.70769	2	1.3586
C16orf59	726	4	0.015215	0.02857	0.70769	1	0.4137
KCNJ11	727	4	0.01522	0.028577	0.70769	2	1.3493
CSE1L	728	3	0.015253	0.028329	0.706241	1	-0.016499
C16orf80	729	4	0.015256	0.028641	0.708307	2	-0.17721
CKM	730	4	0.015316	0.028759	0.710159	2	1.9649
CLK2	731	4	0.01534	0.028795	0.710159	2	1.5025
FAM150A	732	4	0.015524	0.029114	0.714129	1	0.84006
ANAPC11	733	4	0.015524	0.029114	0.714129	1	-1.3711
TRNAU1AP	734	4	0.015666	0.029376	0.719568	2	1.5888
NTN5	735	4	0.015702	0.029445	0.720297	2	2.0303
CASP14	736	4	0.015776	0.029558	0.721401	1	0.059378
ARID3B	737	4	0.015783	0.029571	0.721401	2	1.1503
ZNF479	738	1	0.015807	0.015684	0.549793	1	3.4365
OR5C1	739	4	0.015832	0.029653	0.722432	1	-0.11413
WDR92	740	4	0.015881	0.029742	0.722646	2	0.98635
DMAP1	741	4	0.01593	0.029834	0.722659	2	0.49537
ZNF565	742	4	0.015938	0.029852	0.722659	2	1.9889
TSC1	743	4	0.015945	0.029862	0.722659	1	0.63881
ADM5	744	4	0.016001	0.029963	0.724118	1	0.093031
PPIL4	745	4	0.016057	0.030081	0.724648	1	-0.75486
MRPL21	746	4	0.016065	0.030092	0.724648	2	1.4599
BPGM	747	4	0.016113	0.030179	0.724648	1	0.1841
ETV3	748	4	0.016169	0.030269	0.724822	1	0.90848
MTRF1L	749	4	0.016183	0.030292	0.724822	2	1.2136
SUV420H2	750	4	0.0162	0.030321	0.724822	2	1.9735
SPRED3	751	4	0.016216	0.030353	0.724822	2	0.5701
MAPK14	752	4	0.016281	0.030475	0.725312	1	1.4624
GUK1	753	4	0.016332	0.03057	0.725312	2	0.84785
PPP1R13L	754	4	0.01636	0.03062	0.725312	2	1.228
SH2D7	755	4	0.016373	0.030641	0.725312	2	1.263
RAE1	756	4	0.016389	0.030668	0.725312	2	1.7302
KCNJ14	757	4	0.016431	0.030741	0.725312	2	1.8047
API5	758	4	0.016449	0.030775	0.725312	2	1.7563
MYBBP1A	759	4	0.016449	0.030775	0.725312	1	0.8559
EXOC7	760	4	0.016449	0.030775	0.725312	1	-0.38955
FDXR	761	4	0.016449	0.030775	0.725312	1	-0.86486
MBTPS2	762	4	0.016489	0.030843	0.725731	2	-0.018671
ARL14EP	763	4	0.016505	0.030874	0.725731	2	1.6297
AQPEP	764	4	0.016555	0.030955	0.726139	2	1.3146
DLD	765	4	0.016613	0.031057	0.726139	2	1.154
ZNF326	766	4	0.016618	0.031068	0.726139	1	0.7621
EML6	767	4	0.016674	0.03116	0.726139	1	0.49716
FAM98C	768	4	0.01668	0.031173	0.726139	2	1.7918
WAPAL	769	3	0.016727	0.030185	0.724648	1	-0.07982
TBCA	770	3	0.016727	0.030185	0.724648	1	-1.3549
ZNF615	771	4	0.01673	0.031255	0.727117	2	1.2887
SDHC	772	4	0.016786	0.031356	0.728327	1	0.9451
TMEM8C	773	4	0.016805	0.031388	0.728327	2	1.1284
XPO4	774	4	0.016898	0.031551	0.731193	1	0.61406
MRPS12	775	4	0.016954	0.031653	0.732274	1	1.4238
IMMT	776	4	0.016989	0.031714	0.732274	2	0.96086
TFPT	777	4	0.017065	0.031846	0.734092	2	1.5309
CD151	778	4	0.017162	0.032028	0.735615	2	0.88945
ACOX2	779	4	0.017289	0.032239	0.735673	2	0.98648
ZC3H11A	780	4	0.017305	0.032274	0.735673	2	1.6809
ZNF507	781	4	0.017327	0.032312	0.735673	2	2.0961
POP4	782	4	0.017348	0.032351	0.735673	2	1.4892
LENG8	783	4	0.017386	0.03242	0.735673	2	1.931
KREMEN1	784	4	0.017395	0.032431	0.735673	2	1.1932
MED31	785	4	0.017402	0.032448	0.735673	1	0.53351
IMP4	786	4	0.017402	0.032448	0.735673	1	-0.65221
SPIC	787	4	0.017402	0.032448	0.735673	1	0.00070398
CLTC	788	4	0.017402	0.032448	0.735673	1	0.63002
STT3A	789	4	0.01742	0.032478	0.735673	2	1.5086
NUBPL	790	4	0.01748	0.032566	0.7361	2	1.7887
ZNF830	791	4	0.017488	0.032579	0.7361	2	1.3598
IQGAP3	792	4	0.017556	0.032699	0.73789	2	1.9111
MAK16	793	4	0.017629	0.032823	0.738362	2	1.0545
QARS	794	4	0.017667	0.032885	0.738362	2	0.77676
TGM7	795	4	0.017684	0.032909	0.738362	2	0.90659
C4BPB	796	4	0.017693	0.032924	0.738362	2	1.6092
NRF1	797	4	0.017753	0.033036	0.73955	2	1.6129
NOL8	798	4	0.017766	0.033059	0.73955	2	1.029
TMEM41B	799	4	0.0178	0.033119	0.73997	2	1.7243
EIF5	800	3	0.017822	0.031134	0.726139	1	0.40687
CCDC47	801	3	0.017822	0.031134	0.726139	1	0.33741
SLC16A4	802	4	0.017847	0.033206	0.740989	2	1.2103
MBIP	803	4	0.017873	0.033248	0.741028	2	1.3462
ZNF20	804	4	0.017925	0.033339	0.741588	2	1.1064
URB1	805	4	0.017959	0.033393	0.741588	2	0.80936
PWP2	806	4	0.017991	0.033456	0.741588	2	-0.076621
SSUH2	807	4	0.017991	0.033456	0.741588	1	0.30855
CXCL17	808	4	0.018028	0.033513	0.741588	2	1.4806
PHF16	809	4	0.018054	0.033557	0.741588	2	1.9274
ZNF607	810	4	0.018071	0.033589	0.741588	2	1.9188
RHPN2	811	4	0.01808	0.033602	0.741588	2	1.7037
AMBRA1	812	4	0.018106	0.03365	0.741746	2	1.9241
FAF2	813	4	0.018236	0.033871	0.745708	2	1.3991
COLEC12	814	4	0.018271	0.033929	0.746066	1	0.9397
TNFRSF18	815	4	0.018411	0.034165	0.750337	1	-0.47602
ZNF296	816	4	0.018453	0.034239	0.750365	2	1.6026
MEAF6	817	4	0.018497	0.034321	0.750365	2	1.6664
SAP30BP	818	3	0.018516	0.03172	0.732274	1	0.84747
PRICKLE4	819	4	0.018523	0.034368	0.750365	1	0.022064
CEACAM21	820	4	0.018523	0.034368	0.750365	2	1.9013
CNKSR1	821	4	0.018532	0.034382	0.750365	2	0.42758
ZNF335	822	4	0.018549	0.034415	0.750365	2	0.10074
ACTN4	823	4	0.018628	0.034564	0.751385	2	1.8714
ARF1	824	4	0.018646	0.034595	0.751385	2	1.2279
ATP4A	825	4	0.018716	0.034711	0.751385	2	1.8089
RPL8	826	3	0.018747	0.031921	0.734092	1	1.0158
MED7	827	3	0.018747	0.031921	0.734092	1	-0.74854
CBFB	828	4	0.018755	0.034776	0.751385	2	1.0346
MAP3K7	829	4	0.018755	0.034776	0.751385	2	1.3034
DEDD	830	4	0.01883	0.034913	0.751385	2	1.3966
TCTE1	831	4	0.018859	0.034962	0.751385	1	0.14862
EIF4A1	832	4	0.018859	0.034962	0.751385	1	0.38218
FAM96B	833	4	0.018859	0.034962	0.751385	1	1.0518
MRPS30	834	4	0.018859	0.034962	0.751385	2	0.96385
EXOSC9	835	4	0.018859	0.034962	0.751385	1	0.55807
SNIP1	836	4	0.018859	0.034962	0.751385	1	0.246
KNTC1	837	4	0.018927	0.035086	0.753164	2	0.26088
CD48	838	4	0.019033	0.035271	0.75444	2	1.3539
LMLN	839	4	0.019108	0.035403	0.755934	2	0.8175
TRIM46	840	4	0.019122	0.035425	0.755934	2	1.7065
PCDH7	841	4	0.019148	0.035467	0.755941	2	1.028
ALAD	842	4	0.019219	0.035591	0.756753	2	1.6945
ZNF382	843	4	0.019241	0.035636	0.756753	2	1.1768
EMC9	844	4	0.01925	0.035653	0.756753	1	-0.12271
MLH1	845	4	0.01929	0.035725	0.756753	2	0.75334
GLS	846	4	0.019306	0.035754	0.756753	1	-0.054246
GMCL1	847	4	0.019308	0.035756	0.756753	2	0.78285
HRNR	848	4	0.019335	0.03581	0.756991	2	1.83
DCP1B	849	4	0.019362	0.035858	0.757125	1	-0.083467
PRRC2A	850	4	0.019411	0.035946	0.758091	2	1.4432
HSPA4L	851	4	0.019474	0.036055	0.759517	1	-0.78839
CDIPT	852	4	0.019518	0.036129	0.759981	2	-1.2002
SIK3	853	4	0.019585	0.03623	0.759981	2	2.1454
PTH1R	854	4	0.019698	0.036417	0.759981	1	-0.15104
NGRN	855	4	0.019698	0.036417	0.759981	1	0.42623
TTLL1	856	4	0.019698	0.036417	0.759981	1	0.10877
SFRP5	857	4	0.019698	0.036417	0.759981	1	0.036906
RPS13	858	4	0.019698	0.036417	0.759981	1	-2.8832
FOXA3	859	4	0.01972	0.036456	0.759981	2	1.8387
LGALS16	860	4	0.01981	0.036623	0.761938	2	2.0672
RPL35	861	4	0.019819	0.03664	0.761938	2	1.4578
MIS18A	862	3	0.019882	0.032897	0.738362	1	1.6013
ITPKC	863	4	0.019945	0.036856	0.764223	2	1.8757
TMEM91	864	4	0.019954	0.036871	0.764223	2	1.9169
SLC25A24	865	4	0.019978	0.036918	0.764264	1	-0.030725
SLTM	866	4	0.020034	0.03701	0.764264	1	0.92894
RBM6	867	4	0.020036	0.037011	0.764264	2	1.7299
ING5	868	4	0.020108	0.037159	0.764264	2	2.0445
TMEM258	869	4	0.020135	0.037209	0.764264	2	0.71616
HARS	870	4	0.020149	0.037228	0.764264	2	1.2654
ZBTB11	871	4	0.020208	0.037322	0.764264	2	0.76218
COPS3	872	4	0.020258	0.037408	0.764264	2	0.33816
SP1	873	4	0.020272	0.03743	0.764264	2	1.695
ATP6V0D1	874	4	0.020285	0.037452	0.764264	1	0.48997
SMARCB1	875	4	0.020285	0.037452	0.764264	1	-0.20472
XRCC5	876	4	0.020285	0.037452	0.764264	1	-1.9301
SEC61A1	877	4	0.020285	0.037452	0.764264	1	0.81399
TMEM230	878	4	0.020317	0.037499	0.764264	2	1.6428
TP53BP1	879	4	0.020349	0.037565	0.764264	2	1.5684
HIGD2A	880	4	0.020381	0.037623	0.764264	2	1.3702
SLC8A2	881	4	0.02039	0.037635	0.764264	2	2.0299
ECHS1	882	4	0.020427	0.037693	0.764584	2	1.0931
SSBP3	883	4	0.020473	0.037776	0.765404	2	1.3563
CLUAP1	884	4	0.020537	0.0379	0.767055	1	0.88543
METAP1	885	4	0.020582	0.037978	0.767609	2	1.87
KIAA0355	886	4	0.020637	0.038071	0.767609	2	1.912
NIPBL	887	4	0.020649	0.038086	0.767609	1	-0.69128
NR1H2	888	4	0.020656	0.038098	0.767609	2	1.9089
VDAC3	889	4	0.020693	0.038164	0.767751	2	1.8202
ARHGAP35	890	4	0.020705	0.03819	0.767751	1	0.65613
MTX1	891	4	0.020766	0.038276	0.768637	2	1.5302
SPAG5	892	4	0.020821	0.038368	0.769162	2	0.85104
PPP2R2A	893	4	0.020831	0.038388	0.769162	2	1.462
FASTKD5	894	4	0.020923	0.03854	0.77135	2	1.8516
FAM32A	895	4	0.020988	0.038638	0.772458	2	0.57865
ZSCAN5B	896	4	0.021052	0.038751	0.772839	2	1.2839
TRIT1	897	4	0.021071	0.038788	0.772839	2	1.1292
VPS33A	898	4	0.021096	0.038828	0.772839	1	-0.71327
PI4KB	899	4	0.021096	0.038828	0.772839	1	0.63534
MED13	900	4	0.021173	0.03897	0.773086	2	2.1273
FCRL5	901	4	0.021182	0.038989	0.773086	2	1.5838
APEH	902	4	0.02121	0.03904	0.773086	2	1.3054
DPY19L3	903	4	0.021219	0.039055	0.773086	2	2.0918
PDS5A	904	4	0.021378	0.039304	0.777174	2	0.82375
TNNI2	905	4	0.021518	0.039555	0.781274	2	1.2791
PPP1R15B	906	4	0.021555	0.039616	0.781632	2	1.4826
BLM	907	4	0.02171	0.0399	0.786367	1	0.053313
U2AF1L4	908	4	0.021818	0.040075	0.788939	2	1.806
IBA57	909	4	0.021851	0.040127	0.788939	2	1.392
TOMM40	910	4	0.021875	0.040161	0.788939	2	1.52
CORO1A	911	4	0.022007	0.040398	0.79272	2	1.5275
AP4S1	912	4	0.022111	0.040583	0.793363	2	0.55853
SLC3A2	913	4	0.022187	0.040723	0.793363	2	1.3013
CDK6	914	4	0.022241	0.040826	0.793363	1	-0.26291
TIMM44	915	4	0.022241	0.040826	0.793363	1	0.38531
USP12	916	4	0.022241	0.040826	0.793363	1	1.1058
SRP72	917	4	0.022241	0.040826	0.793363	1	-1.5206
HNRNPH1	918	4	0.022241	0.040826	0.793363	1	1.2348
DBNL	919	4	0.022241	0.040826	0.793363	1	-0.57759
SMG7	920	4	0.022241	0.040826	0.793363	1	1.27
MIER1	921	4	0.022386	0.041065	0.797141	2	1.774
ATP6V1G1	922	3	0.022422	0.035171	0.753198	1	-0.74179
HAUS1	923	3	0.022422	0.035171	0.753198	1	-2.1967
ANKRD23	924	4	0.022463	0.041208	0.799061	2	1.0871
ANAPC1	925	4	0.022529	0.041321	0.800403	2	0.90166
THOC7	926	4	0.022606	0.041465	0.801585	2	-0.1503
DHODH	927	4	0.022678	0.041587	0.801585	2	1.3522
NMUR2	928	4	0.022711	0.041654	0.801585	2	1.1961
PPOX	929	4	0.022721	0.04167	0.801585	2	1.3063
2015-09-01	930	4	0.02275	0.041724	0.801585	2	1.805
NRXN3	931	4	0.022759	0.041738	0.801585	2	1.3697
CAMSAP3	932	4	0.022883	0.041941	0.804626	1	-0.57704
TET3	933	4	0.02299	0.042118	0.806067	2	1.3521
BRPF1	934	4	0.023004	0.042145	0.806067	2	1.6818
DNAJC2	935	4	0.023029	0.042194	0.806067	2	1.2535
POP5	936	4	0.02305	0.042224	0.806067	1	-2.7953
ZNF571	937	4	0.023057	0.042239	0.806067	2	1.9753
RBBP6	938	4	0.02314	0.04238	0.806759	2	1.1892
TMEM132B	939	4	0.023162	0.042436	0.806759	1	-1.103
SKI	940	4	0.023173	0.042454	0.806759	2	1.9273
RAB4B	941	4	0.023222	0.042554	0.807331	2	1.7444
GPR21	942	4	0.023231	0.042573	0.807331	2	0.94949
IFT57	943	4	0.023309	0.042703	0.80892	2	0.60958
RPE	944	4	0.023362	0.042801	0.80892	2	1.5311
SYCN	945	4	0.023416	0.04289	0.80892	2	1.8885
FLG2	946	4	0.02344	0.042931	0.80892	2	1.7607
FBXO27	947	4	0.023455	0.042949	0.80892	2	1.8513
FOXJ3	948	4	0.023494	0.043016	0.80892	2	1.3831
ASZ1	949	4	0.023576	0.043154	0.80892	2	1.2059
R3HCC1L	950	4	0.023606	0.043206	0.80892	2	1.3881
DCAF6	951	4	0.02363	0.043258	0.80892	2	1.5045
FAM229B	952	4	0.023692	0.043362	0.80892	1	0.25749
UPP2	953	4	0.023692	0.043362	0.80892	1	0.76621
HINFP	954	4	0.023692	0.043362	0.80892	1	-1.3041
CDC26	955	4	0.023692	0.043362	0.80892	1	0.27537
USP36	956	4	0.023692	0.043362	0.80892	2	1.0064
SNRPA1	957	4	0.023692	0.043362	0.80892	1	-0.31784
TRMT6	958	4	0.023698	0.043374	0.80892	2	1.6175
KHDRBS2	959	4	0.023738	0.043436	0.808976	2	1.2438
NKX6-3	960	4	0.023757	0.043473	0.808976	2	1.2639
HSD17B12	961	4	0.023786	0.043518	0.808976	2	1.4388
ATIC	962	4	0.023845	0.043601	0.808976	2	1.1708
NME2	963	3	0.02389	0.036448	0.759981	1	-0.84825
UBE2T	964	4	0.023992	0.043866	0.812211	2	1.5677
PLAGL2	965	4	0.024081	0.044011	0.814077	2	1.1212
COX18	966	3	0.024162	0.036677	0.761938	1	1.0659
THEM5	967	4	0.024221	0.044255	0.816033	2	1.6688
HSD17B10	968	4	0.024288	0.044374	0.816033	2	1.4521
TIMM10	969	4	0.024298	0.044393	0.816033	2	0.66477
TXNDC12	970	4	0.024332	0.044446	0.816033	2	0.79217
FFAR2	971	4	0.024357	0.044496	0.816033	2	1.8421
NF1	972	4	0.024389	0.04456	0.816033	1	0.96472
CCDC53	973	4	0.024397	0.044569	0.816033	2	1.5279
HSPA14	974	4	0.024555	0.044833	0.820022	2	0.80164
CDK2	975	4	0.024645	0.04501	0.822307	2	1.5623
SPAG7	976	4	0.024675	0.045061	0.822307	2	1.5468
FZD4	977	4	0.024695	0.045094	0.822307	2	1.0557
C19orf54	978	4	0.024854	0.045368	0.825318	2	1.9283
RSBN1	979	4	0.024874	0.045408	0.825318	2	1.2205
TARS	980	4	0.024918	0.045493	0.825318	1	-0.4074
RNASEH2B	981	4	0.024918	0.045493	0.825318	1	-0.18774
MRPS27	982	4	0.024959	0.045564	0.825318	2	1.0297
ZC3H12A	983	4	0.025004	0.045637	0.825318	2	1.1561
SUGP1	984	4	0.025029	0.045681	0.825318	2	1.0121
FCF1	985	2	0.025038	0.028861	0.710666	1	1.7676
ZFYVE20	986	4	0.025059	0.045721	0.825318	2	1.119
NDUFA4	987	2	0.025066	0.028894	0.710666	1	1.0039
PSMC4	988	4	0.025079	0.045762	0.825318	2	1.2364
PTDSS1	989	4	0.025139	0.045874	0.825633	2	1.4422
SS18L2	990	4	0.025139	0.045874	0.825633	2	0.28825
SLC7A10	991	4	0.025164	0.045917	0.825633	2	1.8201
SLIRP	992	3	0.025167	0.037577	0.764264	1	1.2017
FAM177B	993	4	0.025224	0.046015	0.826575	1	-0.12802
HLCS	994	4	0.025345	0.046228	0.829092	2	1.4495
APLP1	995	4	0.025356	0.046247	0.829092	2	1.6865
NOS1AP	996	4	0.025436	0.04638	0.829686	2	1.1188
NDUFAF3	997	4	0.025447	0.046394	0.829686	1	0.75696
HEATR6	998	4	0.025503	0.046493	0.829686	1	-0.39774
LMO2	999	4	0.025512	0.046511	0.829686	2	1.2705
HOGA1	1000	4	0.025532	0.046546	0.829686	2	1.4316
SCGB2B2	1001	4	0.025547	0.046572	0.829686	2	2.0301
SLC17A7	1002	4	0.025608	0.046671	0.830108	2	1.785
ATP6V1C2	1003	4	0.025659	0.046767	0.830686	2	0.58954
GAL3ST1	1004	4	0.025699	0.046822	0.830686	2	0.75402
UQCRC2	1005	4	0.025709	0.046842	0.830686	2	0.99122
PCBP2	1006	4	0.02576	0.046935	0.831513	2	1.3459
MRPL19	1007	4	0.025811	0.04702	0.832047	2	1.4752
HGF	1008	4	0.025837	0.047057	0.832047	1	1.0459
GCSAM	1009	4	0.025893	0.047156	0.832627	1	0.52093
CADM3	1010	4	0.025983	0.047313	0.833452	2	1.7341
RNF40	1011	4	0.026085	0.047475	0.833577	2	1.8422
KIAA0391	1012	4	0.026239	0.047733	0.833577	2	1.2449
RNF167	1013	4	0.026269	0.047777	0.833577	2	1.8415
ALCAM	1014	4	0.02628	0.047799	0.833577	2	0.79608
ALPK2	1015	4	0.026392	0.047987	0.833577	2	1.2121
PIPOX	1016	4	0.026422	0.048036	0.833577	1	0.038618
F2	1017	4	0.026422	0.048036	0.833577	1	0.62851
SF3A2	1018	4	0.026422	0.048036	0.833577	1	-0.0408
CHAF1A	1019	4	0.026422	0.048036	0.833577	1	-1.8713
GRAMD1C	1020	4	0.026422	0.048036	0.833577	1	-0.25916
TNKS1BP1	1021	4	0.026422	0.048036	0.833577	1	1.1013
SNAPC2	1022	4	0.026422	0.048036	0.833577	1	0.87218
TMEM161B	1023	4	0.026433	0.048054	0.833577	2	1.3934
ST18	1024	4	0.026454	0.048094	0.833577	2	0.91773
ZNF528	1025	4	0.026485	0.048142	0.833577	2	0.99165
LIAS	1026	4	0.026495	0.048159	0.833577	2	1.5783
ABL1	1027	4	0.026536	0.048222	0.833869	2	0.58955
AWAT2	1028	4	0.026634	0.048389	0.835726	2	1.2894
HTRA2	1029	4	0.026659	0.048438	0.835726	2	1.681
PCDH1	1030	4	0.02668	0.048469	0.835726	2	0.77139
SLC22A17	1031	3	0.026737	0.038938	0.773086	1	1.3192
PLAC1L	1032	4	0.026825	0.048723	0.838116	2	1.6631
TMEM147	1033	4	0.026861	0.048773	0.838116	2	1.7862
LSM14A	1034	4	0.026887	0.048825	0.838116	2	1.6544
STOML2	1035	4	0.026895	0.048839	0.838116	1	-0.80036
CADM2	1036	4	0.027078	0.049155	0.841927	2	0.65143
SIGLEC7	1037	4	0.027156	0.049301	0.843625	2	1.5383
BAG6	1038	4	0.027218	0.049425	0.843741	2	1.064
SERPINA6	1039	4	0.027228	0.049446	0.843741	1	-0.30391
RFWD3	1040	4	0.02725	0.049477	0.843741	2	1.223
CINP	1041	4	0.027333	0.049624	0.843741	2	-0.014952
RASAL3	1042	4	0.02734	0.049637	0.843741	1	-0.0069975
ATP6V1F	1043	4	0.027395	0.049734	0.843741	1	0.32528
LSR	1044	4	0.027406	0.04975	0.843741	2	1.7998
WDR88	1045	4	0.027427	0.04979	0.843741	2	1.61
TREML2	1046	4	0.027451	0.049822	0.843741	1	0.098446
RINL	1047	4	0.027458	0.049836	0.843741	2	1.761
ALKBH8	1048	4	0.027573	0.050052	0.843741	2	1.3666
ZNF573	1049	4	0.027604	0.050112	0.843741	2	1.5942
PDE5A	1050	4	0.027625	0.050147	0.843741	2	1.0813
SH3BP5L	1051	4	0.027636	0.050163	0.843741	2	1.078
LEPRE1	1052	4	0.027646	0.050179	0.843741	2	0.85745
MAMSTR	1053	4	0.027714	0.050291	0.843741	2	1.3869
PLEKHF1	1054	4	0.027714	0.050291	0.843741	2	1.2902
GPR132	1055	4	0.027729	0.050315	0.843741	1	0.039511
FKBP9	1056	4	0.027772	0.050383	0.843741	2	1.7189
RBM18	1057	4	0.027982	0.05075	0.843741	2	1.2204
ALG14	1058	4	0.027982	0.05075	0.843741	2	1.5021
YBEY	1059	4	0.028024	0.050836	0.843741	2	1.439
STAT1	1060	4	0.028066	0.050897	0.843741	2	1.2856
PRPF38A	1061	4	0.02809	0.050943	0.843741	1	0.46253
GLRX5	1062	4	0.02809	0.050943	0.843741	1	0.66331
PFN3	1063	4	0.02809	0.050943	0.843741	1	-1.0524
GABPA	1064	4	0.02809	0.050943	0.843741	1	0.59281
ACTN2	1065	4	0.02809	0.050943	0.843741	1	1.0493
DLG3	1066	4	0.02809	0.050943	0.843741	1	0.13589
PPIE	1067	4	0.02809	0.050943	0.843741	1	0.067303
UCN	1068	4	0.028151	0.051037	0.84452	2	1.7047
PSMC1	1069	4	0.028214	0.051133	0.845333	2	0.021082
SEC62	1070	4	0.02832	0.051308	0.847227	2	1.2955
KIAA1211	1071	4	0.028341	0.051341	0.847227	2	0.64623
POMGNT2	1072	4	0.028394	0.051441	0.84809	2	1.5076
KLK15	1073	4	0.028426	0.051504	0.848355	2	1.5492
HAX1	1074	4	0.028479	0.05159	0.849003	2	1.314
KCNJ6	1075	4	0.028562	0.051729	0.850507	1	0.62316
B9D2	1076	4	0.028617	0.051825	0.851309	2	1.5118
SMIM12	1077	4	0.02867	0.051927	0.851857	2	1.2536
DHX33	1078	4	0.028729	0.052019	0.851857	1	0.11524
VRK3	1079	4	0.028739	0.052039	0.851857	2	1.3417
DLX1	1080	4	0.02876	0.052071	0.851857	2	1.5312
SCAF8	1081	4	0.028776	0.052094	0.851857	2	2.1532
COX7A1	1082	4	0.028904	0.052304	0.854527	2	1.6042
DEPDC1B	1083	4	0.028958	0.052404	0.854906	2	1.6813
CPOX	1084	4	0.028969	0.052422	0.854906	2	1.2345
DMPK	1085	4	0.029007	0.052487	0.85518	1	1.7638
EIF1AD	1086	4	0.029043	0.052537	0.855211	2	0.63707
DPM3	1087	4	0.029086	0.052627	0.855211	2	1.6363
UBE3D	1088	4	0.029108	0.052664	0.855211	2	1.8781
RASGRP4	1089	4	0.029118	0.052678	0.855211	2	1.8218
DICER1	1090	4	0.029173	0.052767	0.855372	1	0.19442
PENK	1091	4	0.029229	0.052865	0.855372	1	-0.12644
CFHR4	1092	4	0.029285	0.052956	0.855372	1	0.77685
DNA2	1093	4	0.029285	0.052956	0.855372	2	1.4664
NOA1	1094	4	0.029344	0.053071	0.855372	2	1.4852
KRT83	1095	4	0.029396	0.053154	0.855372	1	1.4083
MED10	1096	4	0.029473	0.053272	0.855372	2	0.2694
GP1BA	1097	4	0.029473	0.053272	0.855372	2	0.53468
CALR	1098	4	0.029602	0.05348	0.855372	2	1.7968
YIF1B	1099	4	0.029629	0.053524	0.855372	2	1.6024
MED29	1100	4	0.029629	0.053524	0.855372	2	1.5936
NDUFAF6	1101	4	0.029678	0.053609	0.855372	2	1.1292
CRCT1	1102	4	0.029716	0.053679	0.855372	2	1.4739
THBS2	1103	4	0.029732	0.053704	0.855372	2	0.85994
THAP8	1104	4	0.029764	0.053759	0.855372	2	1.7784
RNF220	1105	4	0.029784	0.053814	0.855372	1	0.77017
OR2K2	1106	4	0.029784	0.053814	0.855372	1	-0.087884
DCP2	1107	4	0.029784	0.053814	0.855372	1	-0.93362
CPLX1	1108	4	0.029784	0.053814	0.855372	1	-0.23851
PSMA4	1109	4	0.029784	0.053814	0.855372	1	0.68682
RAD9B	1110	4	0.029784	0.053814	0.855372	1	-0.59114
ANKRD18A	1111	1	0.029789	0.029702	0.722646	1	2.7463
AFF1	1112	4	0.02984	0.053899	0.855372	2	1.5584
KIAA0196	1113	4	0.029862	0.053937	0.855372	2	1.4249
PI4K2B	1114	4	0.029884	0.05397	0.855372	2	0.49553
METTL17	1115	4	0.029911	0.054014	0.855372	2	0.70367
TRAPPC8	1116	3	0.029933	0.041704	0.801585	1	-0.62716
PSMA6	1117	3	0.029933	0.041704	0.801585	1	0.99442
MAP4K1	1118	4	0.029981	0.054131	0.856379	2	1.5613
ZBTB37	1119	4	0.030008	0.054173	0.856379	2	0.80264
MAPK3	1120	4	0.030035	0.054221	0.856392	2	1.1634
OTOP1	1121	4	0.030173	0.05439	0.858297	1	0.69661
ADAMTS3	1122	4	0.030228	0.054445	0.858297	1	0.41677
WNT6	1123	4	0.030284	0.054485	0.858297	1	-2.2821
ICK	1124	4	0.03045	0.054619	0.859673	1	1.0413
TRUB1	1125	3	0.030621	0.04229	0.806188	1	-0.71382
SDE2	1126	4	0.030783	0.054887	0.860127	1	-1.7315
HAUS4	1127	4	0.030783	0.054887	0.860127	1	0.91594
CARS	1128	4	0.030783	0.054887	0.860127	1	0.97914
DNMT3B	1129	4	0.030783	0.054887	0.860127	1	-1.1532
LRRD1	1130	4	0.031227	0.05525	0.864047	1	-0.44706
SPDYA	1131	4	0.03131	0.055316	0.864047	1	-0.49395
TUBE1	1132	4	0.031504	0.055472	0.864047	1	0.82941
RTN4	1133	4	0.031615	0.055551	0.864486	1	0.4914
SLC25A13	1134	4	0.03167	0.055596	0.864486	1	1.242
CEBPE	1135	4	0.031781	0.055675	0.864702	1	1.1073
YEATS4	1136	4	0.031836	0.055721	0.864702	1	-0.59823
FKBP8	1137	4	0.031892	0.055761	0.864702	1	0.21975
RCHY1	1138	4	0.031947	0.055804	0.864702	1	0.93504
OR5R1	1139	4	0.032003	0.055849	0.864702	1	0.43475
PLAC8	1140	4	0.032086	0.055921	0.865081	1	-0.60518
EIF2B2	1141	3	0.032289	0.043741	0.810727	1	0.41325
ALDH3B2	1142	4	0.032446	0.056228	0.865374	1	0.57885
ORC4	1143	4	0.032446	0.056228	0.865374	1	1.3172
DNTTIP2	1144	4	0.032446	0.056228	0.865374	1	-1.5178
SRP14	1145	4	0.032446	0.056228	0.865374	1	0.39412
ADAM17	1146	4	0.032446	0.056228	0.865374	1	1.4119
FAM150B	1147	4	0.032446	0.056228	0.865374	1	0.92382
MASP1	1148	4	0.032778	0.056468	0.868323	1	-0.51789
C5orf24	1149	4	0.033	0.056657	0.870499	1	0.10823
SGCA	1150	4	0.03311	0.056746	0.871123	1	-0.34093
ZNF407	1151	3	0.033226	0.044551	0.816033	1	0.38088
MCM10	1152	3	0.033226	0.044551	0.816033	1	-0.2716
NHP2L1	1153	3	0.033226	0.044551	0.816033	1	-0.89593
ALKBH5	1154	4	0.033415	0.056998	0.874244	1	1.1593
SLAMF6	1155	4	0.033498	0.057069	0.874594	1	1.0033
WFDC2	1156	4	0.033609	0.057147	0.875037	1	-0.064282
RRAGA	1157	4	0.033719	0.057235	0.87564	1	0.52381
DGCR8	1158	4	0.033941	0.057429	0.87564	1	-0.26928
ZMAT2	1159	4	0.033941	0.057429	0.87564	1	1.0311
CCT2	1160	4	0.033941	0.057429	0.87564	1	-1.7633
SRSF1	1161	4	0.033941	0.057429	0.87564	1	-0.17109
MLNR	1162	4	0.034162	0.057623	0.877867	1	0.23945
HYPK	1163	4	0.034273	0.057709	0.878437	1	-1.1752
PSMB4	1164	3	0.034329	0.045503	0.825318	1	0.78726
ZNF630	1165	4	0.034383	0.057797	0.878692	1	0.88874
NNAT	1166	4	0.034494	0.057889	0.878952	1	0.94207
ALDOB	1167	4	0.03477	0.0581	0.881409	1	1.5198
DNLZ	1168	4	0.034826	0.058152	0.881458	1	0.58197
ATP6V1E1	1169	4	0.034936	0.05825	0.882046	1	-0.104
MUC17	1170	4	0.034992	0.058294	0.882046	1	0.63682
MRPS24	1171	4	0.035047	0.058337	0.882046	1	0.085727
C1orf200	1172	4	0.035268	0.058523	0.883922	1	-0.43209
OGT	1173	4	0.035378	0.058608	0.883922	1	-0.050298
MSL1	1174	4	0.0356	0.058771	0.884539	1	0.70228
PDIA6	1175	4	0.035655	0.058816	0.884539	1	0.67266
ZNHIT3	1176	4	0.036235	0.059286	0.884539	1	-1.1948
CIB3	1177	4	0.036235	0.059286	0.884539	1	-0.008226
NOL7	1178	4	0.036235	0.059286	0.884539	1	-0.63922
PRIM1	1179	4	0.036235	0.059286	0.884539	1	0.62015
NRBP1	1180	4	0.036235	0.059286	0.884539	1	0.6637
COL9A3	1181	4	0.036235	0.059286	0.884539	1	-0.33897
WDR63	1182	4	0.036235	0.059286	0.884539	1	-0.79315
ROMO1	1183	4	0.036235	0.059286	0.884539	1	0.71663
CSTF1	1184	4	0.036235	0.059286	0.884539	1	0.41155
ACO2	1185	4	0.036235	0.059286	0.884539	1	0.01452
POLR3H	1186	3	0.036511	0.047412	0.833452	1	-2.6899
SF3B1	1187	3	0.036511	0.047412	0.833452	1	0.26789
MAGI1	1188	4	0.036815	0.059758	0.890105	1	-0.22511
POM121	1189	4	0.03698	0.059907	0.891591	1	-0.28531
ANG	1190	4	0.037146	0.060042	0.892871	1	-0.33806
FILIP1L	1191	4	0.037311	0.060188	0.894055	1	0.32186
ZNF775	1192	4	0.037422	0.060271	0.894055	1	0.13839
GARS	1193	4	0.037422	0.060271	0.894055	1	0.9834
CACNA1D	1194	4	0.037973	0.060701	0.898844	1	0.18163
NPTX2	1195	4	0.038029	0.060743	0.898844	1	0.028091
TESC	1196	4	0.038222	0.0609	0.900427	1	-0.64734
SYNE3	1197	4	0.03836	0.06101	0.901196	1	-0.58306
C1orf162	1198	4	0.03847	0.061111	0.901196	1	0.88793
MARS	1199	4	0.038525	0.061151	0.901196	1	0.98801
CLSPN	1200	4	0.03869	0.061284	0.902061	1	0.74407
LRRC34	1201	4	0.038966	0.0615	0.902061	1	-0.030826
APP	1202	4	0.039076	0.061595	0.902061	1	-0.43568
NIT1	1203	4	0.03971	0.062109	0.902061	1	0.99015
FRMD3	1204	4	0.03971	0.062109	0.902061	1	-0.15101
RPP40	1205	4	0.03971	0.062109	0.902061	1	0.10378
PSMC5	1206	4	0.03971	0.062109	0.902061	1	0.56109
FOXB2	1207	4	0.03971	0.062109	0.902061	1	-0.44845
SDHB	1208	4	0.03971	0.062109	0.902061	1	0.60256
CCDC86	1209	4	0.03971	0.062109	0.902061	1	-0.56476
NUP133	1210	4	0.03971	0.062109	0.902061	1	-0.089341
STAT2	1211	4	0.03971	0.062109	0.902061	1	0.23668
SNAPC1	1212	4	0.03971	0.062109	0.902061	1	-0.73557
FBL	1213	4	0.03971	0.062109	0.902061	1	1.1493
GPR143	1214	4	0.03971	0.062109	0.902061	1	0.29412
RRM1	1215	4	0.03971	0.062109	0.902061	1	-1.8676
ZCCHC9	1216	4	0.03971	0.062109	0.902061	1	-0.8147
BOD1L2	1217	4	0.03971	0.062109	0.902061	1	0.34538
GPC5	1218	4	0.040343	0.062637	0.908783	1	-0.082311
CGA	1219	4	0.040398	0.062683	0.908783	1	0.25571
NUP93	1220	3	0.040432	0.050836	0.843741	1	-1.1527
SF3B3	1221	3	0.040432	0.050836	0.843741	1	-3.1425
TUBGCP4	1222	3	0.040432	0.050836	0.843741	1	0.96343
ZNF429	1223	3	0.040432	0.050836	0.843741	1	1.2643
HIST1H4L	1224	3	0.040432	0.050836	0.843741	1	-0.58684
ERLIN1	1225	4	0.040453	0.062732	0.908783	1	-0.25178
PAGE5	1226	4	0.040508	0.062774	0.908783	1	-0.77149
AARS	1227	2	0.040743	0.04359	0.808976	1	1.8093
CNIH4	1228	4	0.040783	0.062978	0.909993	1	0.907
MTNR1B	1229	4	0.040838	0.063017	0.909993	1	0.79352
HELQ	1230	4	0.040893	0.063059	0.909993	1	0.38681
HIST1H2BA	1231	4	0.041004	0.06316	0.910453	1	-0.42529
ENHO	1232	4	0.041059	0.063192	0.910453	1	-0.13519
RDH14	1233	4	0.041224	0.063318	0.91155	1	1.3569
SNAP91	1234	4	0.041306	0.063383	0.911755	1	0.36017
SOWAHB	1235	4	0.041389	0.063448	0.91184	1	0.23322
FTSJ2	1236	4	0.041444	0.06349	0.91184	1	0.31061
ANKRD55	1237	4	0.041609	0.063627	0.913083	1	-0.31147
SVIL	1238	4	0.041994	0.063933	0.91617	1	-0.34148
IKBIP	1239	4	0.042049	0.063979	0.91617	1	0.44152
MMP21	1240	4	0.042104	0.064014	0.91617	1	0.027161
ANKRD27	1241	4	0.042159	0.064059	0.91617	1	1.5579
DCAF12L1	1242	4	0.042268	0.064145	0.91617	1	-0.21878
IFNAR2	1243	4	0.042323	0.064197	0.91617	1	1.0669
FCER1A	1244	4	0.042433	0.064286	0.916714	1	0.93577
INTS8	1245	4	0.042708	0.064542	0.91957	1	0.50364
GM2A	1246	4	0.042763	0.064588	0.91957	1	0.4426
AAMP	1247	4	0.042928	0.064729	0.920843	1	-0.61831
SRY	1248	3	0.042957	0.053073	0.855372	1	0.53417
LSAMP	1249	4	0.043148	0.064897	0.920957	1	0.59202
PLS3	1250	4	0.043203	0.064937	0.920957	1	-0.90799
CCDC115	1251	4	0.043258	0.06499	0.920957	1	-0.70502
ATPAF2	1252	4	0.043313	0.065037	0.920957	1	0.37364
RPL3L	1253	4	0.043422	0.065129	0.920957	1	0.80121
HGS	1254	4	0.043477	0.065179	0.920957	1	0.37737
AP1B1	1255	3	0.04366	0.053704	0.855372	1	0.74604
EIF5AL1	1256	3	0.043991	0.053974	0.855372	1	1.3567
TSR3	1257	4	0.044054	0.065655	0.920957	1	-0.084914
TRAPPC4	1258	4	0.044054	0.065655	0.920957	1	0.2771
LSG1	1259	4	0.044054	0.065655	0.920957	1	-0.0099982
PAQR3	1260	4	0.044054	0.065655	0.920957	1	0.07403
WFS1	1261	4	0.044054	0.065655	0.920957	1	0.39264
YOD1	1262	4	0.044054	0.065655	0.920957	1	0.012638
PI4KA	1263	4	0.044054	0.065655	0.920957	1	0.93542
INTS2	1264	4	0.044054	0.065655	0.920957	1	-0.22606
CTPS1	1265	4	0.044054	0.065655	0.920957	1	0.75044
CCBL2	1266	4	0.044054	0.065655	0.920957	1	0.060115
DDX51	1267	4	0.044054	0.065655	0.920957	1	0.33348
KRTAP10-8	1268	2	0.044535	0.047182	0.832627	1	1.54
SHE	1269	4	0.04463	0.066099	0.926461	1	0.79499
NUP43	1270	3	0.044776	0.05469	0.860036	1	-0.68719
CAMKK2	1271	4	0.04485	0.066269	0.928124	1	0.42284
HIST1H1C	1272	4	0.044959	0.06636	0.928496	1	0.53847
LBX2	1273	4	0.045014	0.066398	0.928496	1	0.78155
MEGF8	1274	4	0.045234	0.066559	0.929916	1	0.88438
EFCAB4B	1275	4	0.045288	0.066606	0.929916	1	-0.63903
PIAS4	1276	4	0.045343	0.066654	0.929916	1	0.4084
KIAA2018	1277	4	0.045508	0.066788	0.930345	1	0.18827
TRIM47	1278	4	0.045508	0.066788	0.930345	1	0.37192
WRB	1279	3	0.045643	0.055456	0.864047	1	-0.82605
UBE2I	1280	3	0.045643	0.055456	0.864047	1	-3.0019
DSN1	1281	3	0.045643	0.055456	0.864047	1	-0.057397
CNOT3	1282	3	0.045643	0.055456	0.864047	1	0.11467
TMEM167A	1283	1	0.045695	0.045694	0.825318	1	1.8592
INPP5J	1284	4	0.045727	0.066954	0.931024	1	0.70322
LMBR1	1285	4	0.045782	0.06699	0.931024	1	0.62458
EEFSEC	1286	4	0.045837	0.067043	0.931024	1	0.33437
GFER	1287	4	0.045892	0.067087	0.931024	1	0.35992
ZNF781	1288	2	0.046033	0.0486	0.837186	1	1.8266
GLI3	1289	4	0.046111	0.06726	0.931433	1	0.081182
DDX23	1290	4	0.046166	0.067297	0.931433	1	0.57204
MED23	1291	4	0.04622	0.067339	0.931433	1	-0.51511
CTSV	1292	4	0.046275	0.067381	0.931433	1	0.40653
IFI27L1	1293	4	0.04633	0.067425	0.931433	1	-0.03827
C2orf49	1294	4	0.046385	0.067464	0.931433	1	-0.54505
GSX1	1295	4	0.04644	0.0675	0.931433	1	-0.82813
CERKL	1296	4	0.046549	0.067593	0.931433	1	0.41191
SRSF3	1297	4	0.046604	0.067633	0.931433	1	-0.11288
SUMO2	1298	1	0.046611	0.046602	0.829686	1	2.4749
DPPA2	1299	4	0.046796	0.067791	0.931433	1	0.84432
MLST8	1300	4	0.046796	0.067791	0.931433	1	-0.17189
RTN2	1301	4	0.04696	0.067916	0.931433	1	1.3295
SLC9A1	1302	4	0.04707	0.068001	0.931433	1	0.60837
USP19	1303	4	0.04707	0.068001	0.931433	1	1.1974
PSMD13	1304	4	0.047261	0.068167	0.932091	1	1.1382
INO80B	1305	4	0.047316	0.068204	0.932091	1	0.51186
CALM2	1306	1	0.047434	0.047413	0.833452	1	2.253
UMPS	1307	4	0.047453	0.06831	0.932831	1	0.37607
S1PR5	1308	4	0.047535	0.068381	0.933037	1	-0.51877
PTPN5	1309	4	0.04759	0.068429	0.933037	1	0.55966
COX14	1310	4	0.047781	0.068577	0.934351	1	1.2192
PCNA	1311	3	0.048282	0.057823	0.878692	1	1.0121
TXNRD3NB	1312	4	0.048383	0.069081	0.936975	1	-0.98159
HNRNPK	1313	4	0.048383	0.069081	0.936975	1	-0.84781
CDC45	1314	4	0.048383	0.069081	0.936975	1	0.39339
PKMYT1	1315	4	0.048383	0.069081	0.936975	1	1.1969
FGFR1OP	1316	4	0.048383	0.069081	0.936975	1	-0.11782
PALB2	1317	4	0.048383	0.069081	0.936975	1	-1.1865
ST13	1318	1	0.048946	0.048963	0.839445	1	1.874
BRF2	1319	4	0.04934	0.069885	0.946458	1	0.38043
GPCPD1	1320	4	0.049614	0.070121	0.94849	1	0.12864
XIRP2	1321	4	0.049696	0.070192	0.94849	1	0.61537
SRD5A1	1322	4	0.049696	0.070192	0.94849	1	-0.027338
TEFM	1323	4	0.049778	0.070259	0.948677	1	0.49068
TLE2	1324	4	0.049887	0.070348	0.949014	1	0.33708
UBXN2B	1325	4	0.049941	0.070396	0.949014	1	0.57127
SRSF7	1326	3	0.049971	0.059363	0.884953	1	-1.3711
SZT2	1327	4	0.049996	0.070441	0.949014	1	1.225
ZNF225	1328	4	0.050105	0.070529	0.94929	1	0.45086
FBXO41	1329	4	0.050215	0.07062	0.94929	1	1.1206
LSMD1	1330	4	0.050215	0.07062	0.94929	1	1.0772
DERL1	1331	4	0.050351	0.070748	0.949601	1	1.3385
SLC5A3	1332	4	0.050351	0.070748	0.949601	1	0.94055
CDK16	1333	4	0.050433	0.070818	0.949829	1	0.058778
AK8	1334	4	0.050652	0.071004	0.951593	1	0.82121
TTLL6	1335	4	0.050706	0.071055	0.951593	1	0.29777
PIH1D2	1336	4	0.050925	0.07123	0.952521	1	0.48167
CHIC2	1337	4	0.050979	0.071273	0.952521	1	0.32972
NDUFAF1	1338	4	0.051198	0.071449	0.95405	1	0.65693
JMJD8	1339	3	0.051451	0.060673	0.898844	1	-0.64273
MRPS31	1340	4	0.051525	0.07174	0.956497	1	1.3295
ETV7	1341	4	0.05158	0.071779	0.956497	1	1.133
KANSL2	1342	4	0.051689	0.071871	0.956497	1	0.53465
PRPF4B	1343	4	0.051825	0.071986	0.956497	1	-0.70386
EIF5B	1344	4	0.051825	0.071986	0.956497	1	1.0981
LacZ	1345	91	0.05189	0.20857	1	10	-0.23754
ZNF625	1346	3	0.051945	0.061087	0.901196	1	1.279
DKC1	1347	4	0.051962	0.072103	0.956497	1	-2.6319
ENPEP	1348	4	0.052016	0.072142	0.956497	1	0.044392
RFWD2	1349	4	0.052071	0.072188	0.956497	1	0.79792
SPINK1	1350	4	0.052125	0.07223	0.956497	1	0.85905
C17orf53	1351	4	0.05218	0.072276	0.956497	1	-0.12046
NLRP9	1352	4	0.052234	0.072321	0.956497	1	0.51142
ABCE1	1353	4	0.052343	0.072432	0.957126	1	-0.8541
TIMMDC1	1354	4	0.052398	0.072475	0.957126	1	0.43909
TRAPPC13	1355	4	0.05248	0.072545	0.957353	1	0.59231
CCDC17	1356	4	0.052643	0.072674	0.958353	1	0.5182
CACNA1G	1357	4	0.052725	0.072742	0.958531	1	-1.3072
WWC2	1358	4	0.052834	0.072845	0.958531	1	-0.81282
PLA2G4A	1359	4	0.053543	0.073431	0.958531	1	0.13182
ST8SIA4	1360	4	0.053543	0.073431	0.958531	1	0.07631
CLCN5	1361	4	0.053543	0.073431	0.958531	1	0.54994
PRC1	1362	4	0.053543	0.073431	0.958531	1	0.079021
C11orf35	1363	4	0.053543	0.073431	0.958531	1	0.59808
BMPR1B	1364	4	0.053543	0.073431	0.958531	1	0.46687
VAV1	1365	4	0.053543	0.073431	0.958531	1	1.1028
PGS1	1366	4	0.053543	0.073431	0.958531	1	0.49921
TSHR	1367	4	0.053543	0.073431	0.958531	1	0.31154
PCYT1A	1368	4	0.053543	0.073431	0.958531	1	-0.16675
NCOA2	1369	4	0.054251	0.074038	0.963584	1	-1.2906
NOBOX	1370	4	0.054332	0.074103	0.963584	1	0.54621
POMK	1371	4	0.054414	0.074175	0.963584	1	0.63983
E2F3	1372	4	0.054469	0.074217	0.963584	1	-0.56441
OR1B1	1373	4	0.054577	0.074311	0.963584	1	-0.35578
CLCN2	1374	4	0.054686	0.074397	0.963584	1	-1.4843
WNT3	1375	4	0.054822	0.074512	0.963584	1	0.86955
UCK2	1376	4	0.054822	0.074512	0.963584	1	0.16149
OR56A3	1377	4	0.054986	0.074633	0.964454	1	-0.33035
SUN3	1378	4	0.055067	0.074698	0.964561	1	1.1121
TMEM143	1379	4	0.055122	0.074748	0.964561	1	1.7087
CRISP2	1380	4	0.055339	0.074918	0.964612	1	0.14074
CHST7	1381	4	0.055339	0.074918	0.964612	1	0.66004
TXNL4B	1382	4	0.055339	0.074918	0.964612	1	0.64469
MYBL2	1383	4	0.055475	0.075025	0.964612	1	1.5328
DHX35	1384	4	0.055475	0.075025	0.964612	1	-1.8118
ADORA1	1385	4	0.055557	0.075094	0.964612	1	1.3548
KIAA1875	1386	4	0.055611	0.075139	0.964612	1	1.0324
ZNF839	1387	4	0.055666	0.07518	0.964612	1	-0.33051
SPATA2	1388	4	0.05572	0.075233	0.964612	1	0.77016
C10orf105	1389	4	0.055802	0.075298	0.964763	1	-0.35928
MRPL20	1390	4	0.055938	0.075408	0.96549	1	0.66736
ECT2L	1391	4	0.056264	0.07568	0.968169	1	1.2913
RSBN1L	1392	4	0.056318	0.075725	0.968169	1	1.5999
ARHGAP20	1393	4	0.0564	0.075793	0.968353	1	-0.12877
CNGA4	1394	4	0.056536	0.075888	0.968548	1	0.92605
SLC7A6OS	1395	2	0.056569	0.058597	0.883922	1	2.1005
ADSL	1396	3	0.056581	0.065249	0.920957	1	0.80078
SELENBP1	1397	4	0.05659	0.075935	0.968548	1	1.3472
NINL	1398	4	0.056645	0.075981	0.968548	1	0.41406
SPRY2	1399	4	0.056699	0.076027	0.968548	1	-0.22876
PSMB2	1400	4	0.056753	0.076076	0.968548	1	-2.5442
SHFM1	1401	4	0.057025	0.076289	0.97044	1	0.062724
CUL4B	1402	4	0.057079	0.076332	0.97044	1	0.10643
RPL37	1403	2	0.05712	0.059125	0.884539	1	0.91603
TMEM249	1404	4	0.057351	0.076551	0.972368	1	0.53213
TRIM11	1405	4	0.057405	0.076592	0.972368	1	0.21613
ADI1	1406	4	0.057514	0.076684	0.972861	1	0.53151
CEP152	1407	4	0.05765	0.076804	0.973404	1	0.17165
LZTS2	1408	4	0.057731	0.076867	0.973404	1	0.41106
DNMBP	1409	4	0.05784	0.076955	0.973425	1	0.24578
ACTR3	1410	4	0.057894	0.077005	0.973425	1	0.7404
WDR86	1411	4	0.057948	0.077052	0.973425	1	-0.067812
RABL3	1412	4	0.058057	0.077139	0.973839	1	0.9776
NRG3	1413	4	0.058165	0.077223	0.974224	1	-0.3501
WISP1	1414	4	0.058274	0.077317	0.97455	1	0.017244
SLC38A2	1415	4	0.058328	0.077357	0.97455	1	-2.9738
SLC25A3	1416	4	0.058437	0.077439	0.974834	1	1.1374
RNF5	1417	4	0.058491	0.077488	0.974834	1	0.8232
NEK9	1418	4	0.058708	0.07767	0.976	1	0.058881
TNFAIP8	1419	4	0.058762	0.077709	0.976	1	0.65527
CXorf58	1420	4	0.058817	0.077756	0.976	1	0.68499
IGFBP7	1421	4	0.058898	0.077821	0.976	1	-1.3858
SDPR	1422	4	0.059088	0.077978	0.976885	1	0.72325
PAN3	1423	4	0.059142	0.07803	0.976885	1	0.28414
CACTIN	1424	4	0.059251	0.078118	0.97732	1	0.70115
TMED5	1425	4	0.059359	0.078207	0.977517	1	0.15739
RPL7	1426	3	0.059405	0.067763	0.931433	1	-0.44702
PLXNC1	1427	4	0.059413	0.078245	0.977517	1	-0.27517
SP2	1428	4	0.059468	0.078297	0.977517	1	0.45147
NTNG1	1429	3	0.059487	0.06784	0.931433	1	1.371
NSUN5	1430	4	0.059712	0.078486	0.978526	1	0.51289
RNF223	1431	4	0.059712	0.078486	0.978526	1	-0.21719
MYCBPAP	1432	4	0.060389	0.079032	0.979916	1	0.46074
CASQ2	1433	4	0.060389	0.079032	0.979916	1	0.95551
SNAPC4	1434	4	0.060389	0.079032	0.979916	1	-0.22178
DR1	1435	4	0.060389	0.079032	0.979916	1	0.29021
PSMB3	1436	4	0.060389	0.079032	0.979916	1	-0.72189
WDR43	1437	4	0.060389	0.079032	0.979916	1	-1.4152
DONSON	1438	4	0.060389	0.079032	0.979916	1	-0.87479
GRM6	1439	4	0.060985	0.079513	0.984534	1	0.17584
TAF5	1440	4	0.061256	0.079724	0.986465	1	-0.36453
TAF15	1441	3	0.061325	0.069444	0.9412	1	0.68361
RCL1	1442	4	0.061418	0.07987	0.987454	1	0.93338
DISP1	1443	4	0.061473	0.079915	0.987454	1	0.70271
RNLS	1444	4	0.061527	0.079968	0.987454	1	-0.21995
RRP7A	1445	4	0.061635	0.080063	0.98795	1	1.266
NPM2	1446	4	0.061797	0.080195	0.988629	1	0.93063
CCNF	1447	4	0.06196	0.080341	0.989353	1	0.50141
PTPRA	1448	4	0.062149	0.080506	0.990042	1	0.41554
ZNF23	1449	4	0.062149	0.080506	0.990042	1	0.4767
C16orf54	1450	4	0.062312	0.080656	0.991201	1	0.34947
KIR2DL1	1451	2	0.062433	0.064181	0.91617	1	1.3721
C10orf76	1452	4	0.062447	0.080772	0.991576	1	-0.73798
RPA1	1453	4	0.062825	0.081062	0.994068	1	0.25635
KIRREL3	1454	4	0.06288	0.081109	0.994068	1	0.50817
NAA35	1455	4	0.062988	0.081207	0.994596	1	0.088947
RPS27A	1456	1	0.063021	0.062985	0.909993	1	1.6241
C12orf40	1457	4	0.06315	0.081344	0.9956	1	0.59096
ADSS	1458	4	0.063285	0.08145	0.996213	1	0.39742
HNRNPD	1459	4	0.06342	0.081563	0.996868	1	-0.90249
ZNF28	1460	3	0.063447	0.071282	0.952521	1	0.2135
PDILT	1461	4	0.063474	0.081614	0.996868	1	0.73502
RECQL	1462	4	0.063582	0.081701	0.997262	1	1.0118
ALG11	1463	4	0.063799	0.081883	0.998813	1	0.83254
ABHD11	1464	4	0.064069	0.082114	1	1	1.5006
FOXD2	1465	4	0.064123	0.082169	1	1	-0.080376
ZNF598	1466	4	0.064231	0.082258	1	1	-0.23696
MYBPHL	1467	4	0.064285	0.082299	1	1	-0.4089
TENM1	1468	4	0.064339	0.082343	1	1	0.11828
EIF3D	1469	3	0.064425	0.072113	0.956497	1	0.51621
CUEDC2	1470	4	0.064501	0.082493	1	1	-0.91287
OTUD7B	1471	4	0.064663	0.082629	1	1	1.4109
WBP1L	1472	4	0.064717	0.08267	1	1	-0.22652
RAB39A	1473	4	0.064771	0.082715	1	1	0.14608
PFKM	1474	4	0.064852	0.082778	1	1	-0.57518
TMBIM6	1475	4	0.064933	0.082853	1	1	0.18918
SRRM3	1476	4	0.065041	0.08294	1	1	0.89507
MTG2	1477	4	0.065095	0.082989	1	1	1.0686
OSGEP	1478	3	0.06528	0.072892	0.958531	1	-0.7533
CALM3	1479	4	0.065311	0.083177	1	1	1.1495
MALSU1	1480	4	0.065365	0.083245	1	1	0.18863
ZFR	1481	4	0.065446	0.083309	1	1	0.71564
UBTF	1482	4	0.065446	0.083309	1	1	-1.7566
SSU72	1483	4	0.065527	0.083371	1	1	0.1757
ZXDC	1484	4	0.065581	0.083415	1	1	0.65417
STARD7	1485	4	0.065635	0.083462	1	1	0.87091
SF3B2	1486	4	0.065716	0.083532	1	1	0.37523
B4GALNT4	1487	4	0.065851	0.083634	1	1	-0.24357
WRAP73	1488	3	0.066135	0.073655	0.960764	1	0.21074
CALN1	1489	4	0.066228	0.083966	1	1	0.044485
ZXDA	1490	2	0.066306	0.067897	0.931433	1	1.242
NDUFB6	1491	3	0.066379	0.073891	0.963145	1	1.7403
CNOT8	1492	4	0.06639	0.084102	1	1	-0.55375
SMC6	1493	4	0.066444	0.084145	1	1	1.227
C16orf11	1494	4	0.066525	0.084213	1	1	0.18612
TOMM70A	1495	4	0.066713	0.084372	1	1	0.58438
PSMB7	1496	3	0.066745	0.074206	0.963584	1	0.38218
ITPR2	1497	4	0.066767	0.084425	1	1	0.30257
RBM12	1498	4	0.066821	0.084468	1	1	0.85374
IPPK	1499	4	0.066875	0.084519	1	1	1.5704
GNPAT	1500	3	0.066968	0.074412	0.963584	1	-0.17776
SUPV3L1	1501	4	0.066983	0.08461	1	1	-0.52991
CYP2A7	1502	1	0.067038	0.067095	0.931024	1	1.9497
EIF2B3	1503	4	0.067091	0.084696	1	1	0.43518
TIMM17B	1504	4	0.067145	0.084753	1	1	0.035898
GTF3C3	1505	4	0.067199	0.084806	1	1	0.48082
ZNF354A	1506	4	0.067253	0.084848	1	1	0.59045
FAM160A1	1507	4	0.067306	0.084893	1	1	-0.30449
DYNLRB1	1508	4	0.06736	0.084933	1	1	-0.98601
LUZP4	1509	4	0.067468	0.085025	1	1	0.7959
OLFML3	1510	4	0.067522	0.085068	1	1	-0.13195
NAE1	1511	4	0.067657	0.085177	1	1	0.9624
VHL	1512	4	0.067764	0.085266	1	1	0.24213
2002-03-01	1513	4	0.067764	0.085266	1	1	1.085
HIST1H4G	1514	4	0.067899	0.08537	1	1	0.42852
CSNK1D	1515	4	0.067953	0.085413	1	1	0.99005
ZNF451	1516	4	0.068061	0.085506	1	1	0.73978
MYL12B	1517	1	0.06811	0.068116	0.932091	1	1.5477
LMCD1	1518	4	0.068168	0.085606	1	1	0.55716
PPFIA3	1519	4	0.068249	0.085673	1	1	1.1681
NDUFA2	1520	4	0.068491	0.085851	1	1	-0.25205
MRC2	1521	4	0.068734	0.086058	1	1	-0.10001
AP3S1	1522	4	0.068814	0.086114	1	1	0.66424
FUT8	1523	4	0.068922	0.086202	1	1	0.7802
UNC93A	1524	4	0.068976	0.086244	1	1	-0.71116
OPA1	1525	4	0.06903	0.086287	1	1	0.64559
TAPBP	1526	4	0.069245	0.086454	1	1	-0.44601
RNF144A	1527	4	0.069675	0.086819	1	1	0.096579
WRAP53	1528	4	0.069675	0.086819	1	1	0.25506
DHX37	1529	4	0.069675	0.086819	1	1	0.26297
TAB1	1530	4	0.069675	0.086819	1	1	0.43218
BIRC5	1531	4	0.069675	0.086819	1	1	1.0772
PGLYRP4	1532	4	0.069675	0.086819	1	1	0.78525
FOXF2	1533	4	0.069675	0.086819	1	1	0.31922
SNRNP200	1534	4	0.069675	0.086819	1	1	1.0691
KLHL30	1535	4	0.069675	0.086819	1	1	0.12822
CCDC33	1536	4	0.069675	0.086819	1	1	0.83567
EXOSC3	1537	4	0.069675	0.086819	1	1	-0.1602
CYB5D1	1538	4	0.070106	0.087191	1	1	0.24262
KIF5C	1539	4	0.070267	0.087315	1	1	0.5422
CR1	1540	4	0.070321	0.087356	1	1	-0.19609
SAMD9L	1541	4	0.070428	0.087453	1	1	-0.23837
ZNF425	1542	4	0.070536	0.087551	1	1	0.94726
SULT1A1	1543	2	0.070553	0.072022	0.956497	1	1.1725
RBM7	1544	4	0.070643	0.087634	1	1	-2.1607
ECHDC2	1545	4	0.070804	0.087758	1	1	-0.11743
NHLRC2	1546	4	0.070885	0.087825	1	1	0.40975
HNRNPL	1547	4	0.070992	0.087915	1	1	0.25882
FMO5	1548	4	0.071234	0.088107	1	1	1.2405
SAMM50	1549	4	0.071288	0.088151	1	1	0.62183
ICT1	1550	4	0.071503	0.088345	1	1	0.32058
EED	1551	4	0.071503	0.088345	1	1	0.0063787
ACSM2A	1552	2	0.07162	0.073072	0.958531	1	0.83194
ANKEF1	1553	4	0.071879	0.088658	1	1	1.0497
A3GALT2	1554	4	0.071932	0.088706	1	1	0.33901
HSD17B6	1555	4	0.072013	0.088766	1	1	0.40654
TAF10	1556	4	0.072013	0.088766	1	1	1.1969
SLAMF8	1557	4	0.072147	0.088877	1	1	1.446
AMELX	1558	4	0.072201	0.088922	1	1	0.31873
TMEM183A	1559	4	0.072362	0.089048	1	1	0.10816
PRR7	1560	3	0.072386	0.07922	0.981574	1	0.73787
C19orf57	1561	4	0.072415	0.089098	1	1	-1.045
BCAM	1562	4	0.072469	0.089143	1	1	1.7478
SSBP4	1563	4	0.072737	0.089368	1	1	0.034358
SAPCD1	1564	4	0.072845	0.089468	1	1	0.95502
HEY1	1565	4	0.072898	0.08951	1	1	0.65423
ZNF750	1566	4	0.073006	0.08959	1	1	0.5074
TEKT4	1567	4	0.073113	0.089678	1	1	0.38478
EP400NL	1568	4	0.073167	0.089722	1	1	-0.040579
KCNH3	1569	4	0.073274	0.089802	1	1	0.34232
NEU2	1570	4	0.073328	0.089855	1	1	0.118
HOXB8	1571	4	0.073381	0.089901	1	1	0.012079
ZNF18	1572	4	0.073435	0.089941	1	1	0.90047
UTP15	1573	4	0.073596	0.09006	1	1	0.069255
AZIN1	1574	4	0.073703	0.090161	1	1	-0.26426
SDHD	1575	4	0.073864	0.090311	1	1	-0.30234
XK	1576	4	0.073917	0.090351	1	1	0.0033438
ACAD9	1577	4	0.074025	0.090436	1	1	1.3948
FARSA	1578	3	0.074147	0.080796	0.991576	1	0.46573
C21orf2	1579	4	0.074159	0.090542	1	1	1.4692
SRRT	1580	4	0.074159	0.090542	1	1	0.77513
U2AF2	1581	4	0.074292	0.09065	1	1	-0.85475
BOD1	1582	1	0.074377	0.074373	0.963584	1	2.1686
PRKAR2B	1583	4	0.0744	0.090729	1	1	-1.2223
SLC25A48	1584	4	0.074507	0.090816	1	1	0.34951
TMEM59L	1585	4	0.074989	0.091247	1	1	0.10723
FUT2	1586	4	0.075257	0.091484	1	1	0.78734
LAMTOR3	1587	4	0.075524	0.091708	1	1	0.7974
IL2RA	1588	4	0.075578	0.09176	1	1	0.57279
EIF1	1589	2	0.075582	0.076889	0.973404	1	2.3105
ITSN2	1590	4	0.075765	0.091941	1	1	-0.43167
NCOA1	1591	4	0.075765	0.091941	1	1	0.58409
TADA2A	1592	4	0.075846	0.09201	1	1	-0.018086
FBN2	1593	4	0.075899	0.092054	1	1	-0.23833
TUBGCP3	1594	4	0.075953	0.092108	1	1	-0.24145
IKBKG	1595	4	0.076167	0.092287	1	1	1.1943
NDUFB1	1596	3	0.07627	0.082739	1	1	1.232
KIF18A	1597	3	0.07633	0.082787	1	1	0.51121
LIN28B	1598	4	0.076488	0.092549	1	1	-0.51116
ESPL1	1599	2	0.076565	0.077851	0.976	1	1.7428
CCDC30	1600	4	0.076595	0.092618	1	1	0.6307
ODF3B	1601	4	0.076702	0.092705	1	1	0.44623
PDCD5	1602	4	0.076862	0.092841	1	1	1.2614
MATR3	1603	4	0.076915	0.092879	1	1	0.31553
DEPDC5	1604	4	0.077022	0.09298	1	1	1.1984
WDR7	1605	4	0.077156	0.093093	1	1	0.4529
MAP1B	1606	4	0.07729	0.093191	1	1	-0.45271
SIGLEC6	1607	4	0.077423	0.093315	1	1	0.7921
HS3ST3A1	1608	4	0.077664	0.093502	1	1	-0.076491
C17orf70	1609	4	0.077717	0.093547	1	1	-0.25669
CABYR	1610	4	0.077771	0.093592	1	1	0.74162
TFG	1611	4	0.077958	0.093761	1	1	1.5312
COG2	1612	4	0.077958	0.093761	1	1	0.49457
PCED1A	1613	4	0.078145	0.093927	1	1	0.33681
SEC16A	1614	4	0.078198	0.093966	1	1	0.96354
MED15	1615	4	0.078252	0.094011	1	1	1.6542
INO80E	1616	4	0.078305	0.094057	1	1	0.73002
SOX9	1617	4	0.078358	0.094105	1	1	-0.018276
LGALS13	1618	1	0.078806	0.078869	0.979916	0	1.8356
BHLHE22	1619	4	0.078839	0.094507	1	1	0.81004
SMPD3	1620	4	0.078892	0.094552	1	1	0.13799
UTS2R	1621	4	0.078946	0.094586	1	1	0.15276
BHMT	1622	4	0.079426	0.095003	1	1	-0.15443
CD164L2	1623	4	0.07964	0.095177	1	1	0.32147
ADAM28	1624	4	0.079826	0.095339	1	1	0.94019
FBXO28	1625	4	0.07996	0.095441	1	1	0.51136
ZSCAN29	1626	4	0.080013	0.095485	1	1	0.49539
CHIA	1627	4	0.080066	0.095534	1	1	0.95299
ATP5J2	1628	1	0.080169	0.080227	0.988629	0	1.7436
MMP27	1629	4	0.080173	0.095635	1	1	-1.4202
CIAPIN1	1630	4	0.080226	0.095672	1	1	0.74471
CA8	1631	4	0.08028	0.095719	1	1	0.137
RBM8A	1632	3	0.080343	0.086447	1	1	1.2085
EIF4E	1633	4	0.080413	0.095828	1	1	0.96191
KRT25	1634	4	0.0806	0.095983	1	1	0.15505
MRPL53	1635	4	0.080706	0.096072	1	1	0.98061
MIDN	1636	4	0.08076	0.096114	1	1	1.1906
MKI67IP	1637	3	0.080786	0.086863	1	1	-0.17674
DAW1	1638	4	0.080813	0.096154	1	1	0.55342
CCL18	1639	4	0.080866	0.096216	1	1	-1.3548
PRPF4	1640	4	0.080973	0.096289	1	1	-1.3935
HNRNPM	1641	4	0.081053	0.096352	1	1	1.1722
ADRA2C	1642	4	0.081133	0.096433	1	1	0.706
PAFAH1B1	1643	4	0.081186	0.096485	1	1	0.72723
MCMBP	1644	4	0.081239	0.096538	1	1	0.84944
ZNF616	1645	4	0.081399	0.096684	1	1	0.033645
EPHA10	1646	4	0.081452	0.096724	1	1	0.11429
CMPK1	1647	4	0.081506	0.096776	1	1	0.79794
GSTZ1	1648	4	0.081559	0.096826	1	1	0.094866
C1orf141	1649	4	0.081612	0.096868	1	1	-0.19587
EPS8L1	1650	4	0.081665	0.09691	1	1	0.44501
IGF2BP2	1651	4	0.081719	0.096956	1	1	-0.01703
STX11	1652	4	0.081772	0.097001	1	1	-0.37622
TBC1D13	1653	4	0.081825	0.097048	1	1	-0.94667
NOTCH2	1654	4	0.081879	0.097097	1	1	0.93568
VDAC1	1655	4	0.082038	0.09722	1	1	1.2884
ANXA2R	1656	4	0.082145	0.09731	1	1	-1.564
FAM212A	1657	4	0.082198	0.097353	1	1	-0.23525
SLC22A5	1658	4	0.082305	0.097446	1	1	-0.86767
TBCD	1659	4	0.082411	0.097539	1	1	0.50298
GSPT1	1660	4	0.082464	0.097585	1	1	0.68932
MBD4	1661	4	0.082571	0.09766	1	1	-0.015703
MIF4GD	1662	4	0.082624	0.097702	1	1	-0.9916
AP2M1	1663	4	0.08273	0.097788	1	1	-0.99288
CTTNBP2	1664	4	0.08273	0.097788	1	1	0.29791
KRTAP10-4	1665	1	0.082767	0.082754	1	0	1.3359
NOP14	1666	4	0.08289	0.097926	1	1	0.085996
SLMO1	1667	4	0.082943	0.097971	1	1	0.079134
CHRNB2	1668	4	0.08305	0.098049	1	1	1.6704
TMEM71	1669	4	0.083103	0.098094	1	1	0.42877
CAMKK1	1670	4	0.083156	0.098143	1	1	0.58628
POLR2A	1671	4	0.083262	0.09823	1	1	-1.504
CHEK1	1672	3	0.08328	0.08911	1	1	-0.043927
CCNH	1673	4	0.083316	0.098271	1	1	-0.69891
RNF8	1674	4	0.083369	0.098319	1	1	-0.52235
RXFP4	1675	4	0.083422	0.098361	1	1	1.0921
SCN8A	1676	4	0.083475	0.098409	1	1	0.081784
CCDC178	1677	4	0.083582	0.098511	1	1	0.35512
ZNF516	1678	4	0.083635	0.098555	1	1	0.055973
GPN1	1679	4	0.083794	0.098682	1	1	1.0492
CACFD1	1680	4	0.083847	0.098718	1	1	0.15969
SPCS2	1681	4	0.083901	0.098763	1	1	-2.1149
SMS	1682	4	0.083954	0.098808	1	1	0.35307
HSPA13	1683	4	0.084034	0.09887	1	1	1.911
TRPS1	1684	4	0.084113	0.098944	1	1	-0.36096
C2orf48	1685	4	0.084166	0.098984	1	1	-0.10503
FAM114A1	1686	4	0.08422	0.099026	1	1	0.06296
TFAP4	1687	4	0.084273	0.099068	1	1	0.62806
CTNND2	1688	4	0.084326	0.099111	1	1	-0.24059
CDC27	1689	3	0.084445	0.090152	1	1	0.2132
COX16	1690	4	0.084964	0.099649	1	1	0.73677
EHBP1	1691	4	0.084964	0.099649	1	1	0.35475
LOR	1692	4	0.084964	0.099649	1	1	0.093034
IARS	1693	4	0.084964	0.099649	1	1	-2.0768
C19orf59	1694	4	0.084964	0.099649	1	1	0.55312
PMF1	1695	4	0.084964	0.099649	1	1	0.94892
MRPS2	1696	4	0.084964	0.099649	1	1	0.7616
OR4D10	1697	4	0.084964	0.099649	1	1	1.0318
PAICS	1698	4	0.084964	0.099649	1	1	0.11495
ZNF697	1699	4	0.084964	0.099649	1	1	1.3001
NARS2	1700	4	0.084964	0.099649	1	1	1.6068
COPS4	1701	4	0.084964	0.099649	1	1	-0.80249
ERGIC2	1702	4	0.085601	0.10016	1	1	-0.46888
SMEK2	1703	4	0.085654	0.1002	1	1	0.48292
TAF12	1704	4	0.085707	0.10024	1	1	0.76224
CTTNBP2NL	1705	4	0.08576	0.10028	1	1	0.021293
2002-09-01	1706	4	0.085813	0.10033	1	1	0.95435
ITFG3	1707	4	0.085919	0.10041	1	1	0.44628
ALS2CR11	1708	4	0.085973	0.10045	1	1	0.20727
RPS5	1709	4	0.086079	0.10055	1	1	0.72633
SLC35A4	1710	4	0.086079	0.10055	1	1	-0.55332
LTV1	1711	4	0.086238	0.10069	1	1	-1.1428
KANSL3	1712	4	0.08645	0.10087	1	1	-0.6459
APOO	1713	4	0.08653	0.10093	1	1	-0.34178
MRPL39	1714	4	0.08653	0.10093	1	1	0.50002
EMR3	1715	4	0.086768	0.10113	1	1	0.20841
CCNY	1716	4	0.086875	0.10122	1	1	0.54979
DYRK1B	1717	4	0.086928	0.10126	1	1	1.419
RANBP2	1718	4	0.086981	0.1013	1	1	-0.21439
ABCD4	1719	4	0.087034	0.10135	1	1	0.76355
ZFP82	1720	4	0.087405	0.10166	1	1	1.7558
PLBD2	1721	4	0.087564	0.10178	1	1	0.73935
FAM229A	1722	4	0.087617	0.10182	1	1	0.6509
SAMD4B	1723	4	0.087776	0.10195	1	1	0.5055
IQCF2	1724	4	0.087829	0.102	1	1	1.106
TMEM154	1725	4	0.087988	0.10216	1	1	0.60961
VASP	1726	4	0.088094	0.10224	1	1	0.80929
HEATR3	1727	4	0.088279	0.1024	1	1	0.63083
ATG13	1728	4	0.088385	0.10251	1	1	0.61547
TAF3	1729	4	0.088385	0.10251	1	1	0.59261
THAP1	1730	4	0.088465	0.10257	1	1	1.8089
ST3GAL6	1731	4	0.088518	0.10261	1	1	0.79899
FEV	1732	4	0.088571	0.10265	1	1	-1.3009
SFI1	1733	4	0.088624	0.1027	1	1	0.4343
MON2	1734	4	0.088677	0.10275	1	1	0.91251
RGL4	1735	4	0.088888	0.10293	1	1	0.78655
IL17F	1736	4	0.088941	0.10297	1	1	0.1449
HPS1	1737	4	0.088994	0.10301	1	1	0.67965
CD37	1738	4	0.089047	0.10306	1	1	1.1351
MATN4	1739	4	0.08918	0.10317	1	1	0.14488
PLXNA2	1740	3	0.089295	0.094396	1	1	1.244
AC009892.10	1741	1	0.08941	0.089408	1	0	1.9267
CLCA4	1742	4	0.089418	0.10337	1	1	-0.90394
TTC12	1743	4	0.089524	0.10346	1	1	-0.54894
SLC29A4	1744	4	0.08963	0.10355	1	1	1.2874
CCDC144NL	1745	2	0.089641	0.090507	1	1	1.1866
FCGBP	1746	4	0.089682	0.10359	1	1	0.87274
TRMT10B	1747	4	0.089841	0.10372	1	1	-0.37651
GJE1	1748	4	0.090053	0.10389	1	1	-1.2414
LRTOMT	1749	4	0.090106	0.10394	1	1	1.0973
DDX26B	1750	4	0.090159	0.10398	1	1	0.89133
BANF1	1751	2	0.090264	0.091123	1	1	0.9813
ANKAR	1752	4	0.090264	0.10407	1	1	-0.062312
PTPRG	1753	4	0.090317	0.10412	1	1	-0.1771
CIZ1	1754	4	0.090529	0.10431	1	1	-0.30205
CHST6	1755	4	0.090529	0.10431	1	1	-0.18282
GDF11	1756	4	0.090635	0.1044	1	1	-0.027842
WARS2	1757	4	0.090687	0.10444	1	1	1.2583
HOXD9	1758	4	0.090793	0.10453	1	1	0.50165
CTSS	1759	4	0.090846	0.10458	1	1	0.50914
TMEM179	1760	4	0.090899	0.10462	1	1	0.84419
FBXO39	1761	4	0.090952	0.10467	1	1	0.72967
APLNR	1762	4	0.091058	0.10475	1	1	-0.031977
C19orf25	1763	4	0.09111	0.1048	1	1	-1.4322
LIG1	1764	4	0.091163	0.10485	1	1	0.11546
AKAP11	1765	4	0.091375	0.10502	1	1	-1.1544
ZFYVE26	1766	4	0.09148	0.10511	1	1	0.67824
SLC6A19	1767	4	0.091639	0.10523	1	1	0.95986
ORC6	1768	4	0.091797	0.10536	1	1	-1.7639
YIPF2	1769	4	0.091797	0.10536	1	1	0.37118
SLC38A10	1770	4	0.091903	0.10545	1	1	0.18147
FOXRED1	1771	4	0.092061	0.10559	1	1	1.0199
INTS1	1772	4	0.092114	0.10564	1	1	0.24028
STK31	1773	4	0.092167	0.10568	1	1	-0.074122
RBM15B	1774	4	0.09222	0.10573	1	1	1.1181
ATRIP	1775	4	0.092325	0.10582	1	1	-0.67845
NANS	1776	4	0.092325	0.10582	1	1	1.1001
SMIM11	1777	3	0.092372	0.097177	1	1	1.5224
RLIM	1778	4	0.092431	0.10591	1	1	0.85952
SLC16A1	1779	4	0.092537	0.10601	1	1	0.89232
C19orf45	1780	4	0.092642	0.1061	1	1	-1.2458
PIGC	1781	4	0.092695	0.10614	1	1	0.14649
NPM3	1782	4	0.092853	0.10629	1	1	0.83553
FXYD1	1783	4	0.092959	0.10638	1	1	1.9304
DHCR24	1784	4	0.093012	0.10642	1	1	0.15109
CASKIN2	1785	4	0.093064	0.10646	1	1	1.156
YTHDF1	1786	4	0.09317	0.10655	1	1	0.19936
FBXW12	1787	4	0.093381	0.10672	1	1	0.21545
GCSH	1788	4	0.093434	0.10676	1	1	1.3959
TAS2R19	1789	1	0.093598	0.093581	1	0	1.9594
LRRC32	1790	4	0.093645	0.10694	1	1	-0.92984
TBC1D2B	1791	4	0.093777	0.10705	1	1	0.029661
RASSF7	1792	4	0.093856	0.10712	1	1	-0.13655
VWA7	1793	4	0.093909	0.10716	1	1	0.26479
ROBO2	1794	4	0.094014	0.10725	1	1	0.89718
RNF20	1795	4	0.094119	0.10734	1	1	1.2944
GRWD1	1796	4	0.094251	0.10745	1	1	0.87715
KCNQ4	1797	4	0.094251	0.10745	1	1	-1.5688
PHB2	1798	3	0.094407	0.099017	1	1	-0.21408
CLC	1799	4	0.094436	0.10759	1	1	1.5378
LRRFIP2	1800	4	0.094488	0.10763	1	1	1.1709
AKT1S1	1801	4	0.094541	0.10768	1	1	0.028435
PLEKHB1	1802	4	0.094594	0.10773	1	1	0.048118
GDAP1L1	1803	4	0.094699	0.10783	1	1	-0.30536
MTG1	1804	4	0.094831	0.10793	1	1	0.23839
NDUFAF7	1805	4	0.094831	0.10793	1	1	0.88819
MZT2B	1806	4	0.09491	0.10801	1	1	-0.04759
SPINT2	1807	4	0.095015	0.10809	1	1	2.0516
CDC42BPA	1808	4	0.09549	0.10849	1	1	0.81738
ANGEL1	1809	4	0.095595	0.10858	1	1	0.5593
SMARCA2	1810	4	0.095595	0.10858	1	1	-0.41941
CABLES1	1811	4	0.095753	0.10871	1	1	1.2248
KANK3	1812	4	0.095805	0.10875	1	1	0.66967
TBC1D25	1813	4	0.095963	0.10888	1	1	0.85607
SELE	1814	4	0.096095	0.10899	1	1	0.70722
TLX1NB	1815	4	0.096095	0.10899	1	1	0.16218
ZNF236	1816	4	0.0962	0.10908	1	1	-0.14448
RABAC1	1817	4	0.096279	0.10915	1	1	1.2451
PPP6C	1818	4	0.096332	0.1092	1	1	-0.94546
NHEJ1	1819	4	0.096384	0.10924	1	1	-0.12346
C9orf3	1820	4	0.09649	0.10933	1	1	-0.5238
GORAB	1821	4	0.096648	0.10946	1	1	0.70317
HBP1	1822	4	0.096648	0.10946	1	1	-0.49129
SPP2	1823	4	0.096753	0.10955	1	1	0.32408
MYO5B	1824	4	0.096858	0.10963	1	1	0.054674
UBE2S	1825	4	0.096963	0.10972	1	1	-0.61267
PMAIP1	1826	4	0.097121	0.10986	1	1	0.25021
HNRNPUL1	1827	4	0.097174	0.1099	1	1	1.4694
OR5M3	1828	4	0.097226	0.10994	1	1	0.043288
AP1G1	1829	4	0.097279	0.10999	1	1	0.44884
ZNF221	1830	4	0.097384	0.11007	1	1	1.3309
POC1B	1831	4	0.097437	0.11013	1	1	0.1245
C12orf71	1832	4	0.097542	0.11021	1	1	-0.10207
HTR2A	1833	4	0.097621	0.11027	1	1	0.18062
TMPRSS11A	1834	4	0.097699	0.11033	1	1	0.32649
FCHO2	1835	4	0.097805	0.11042	1	1	-0.28732
FSIP1	1836	4	0.097857	0.11047	1	1	0.4227
HIST1H2BJ	1837	1	0.097864	0.097837	1	0	1.4623
ATP6V1H	1838	4	0.09791	0.11051	1	1	0.68153
GJA5	1839	4	0.09833	0.11087	1	1	0.92474
SPTLC2	1840	4	0.098383	0.11091	1	1	0.052161
GSTO1	1841	4	0.098488	0.11099	1	1	-0.14585
NECAB1	1842	4	0.09854	0.11103	1	1	0.38375
SLC22A31	1843	4	0.098593	0.11107	1	1	0.028188
SPATA31E1	1844	4	0.09875	0.11119	1	1	-0.37853
NDUFS3	1845	4	0.098803	0.11123	1	1	0.91202
ZRSR2	1846	3	0.098824	0.10309	1	1	0.26307
DNM1L	1847	4	0.098855	0.11128	1	1	0.56841
TARM1	1848	4	0.09896	0.11139	1	1	0.77732
GEMIN5	1849	4	0.099013	0.11144	1	1	0.75839
MIS12	1850	4	0.099065	0.1115	1	1	0.73566
OR51Q1	1851	4	0.09917	0.11159	1	1	1.0521
SLC16A2	1852	4	0.099328	0.11173	1	1	0.074349
ANP32A	1853	4	0.099485	0.11188	1	1	1.2367
2007-03-01	1854	4	0.099643	0.11202	1	1	0.07094
AHCY	1855	4	0.099695	0.11208	1	1	0.88371
TMEM86B	1856	4	0.099905	0.11224	1	1	-0.21384
SYNDIG1	1857	4	0.10006	0.11236	1	1	0.24564
GRIA3	1858	4	0.10012	0.11241	1	1	0.33234
KRTAP21-2	1859	2	0.1002	0.10082	1	1	1.12
KHDRBS3	1860	4	0.10022	0.1125	1	1	0.50476
RANBP1	1861	4	0.10046	0.11269	1	1	1.0872
RFC5	1862	4	0.10056	0.11278	1	1	-0.14191
NCL	1863	4	0.10056	0.11278	1	1	0.25758
SLU7	1864	3	0.10057	0.10473	1	1	0.28044
RPL5	1865	2	0.10058	0.1012	1	1	-0.95258
MGST3	1866	4	0.10074	0.11293	1	1	0.53023
NUP160	1867	4	0.10082	0.113	1	1	0.35549
SPTSSA	1868	4	0.10082	0.113	1	1	1.3281
GFOD1	1869	4	0.10103	0.11317	1	1	0.66604
PLA2G2F	1870	4	0.10116	0.11328	1	1	0.15369
AHCYL1	1871	4	0.10137	0.11346	1	1	0.86445
RETNLB	1872	4	0.10158	0.11363	1	1	0.12913
TM4SF18	1873	4	0.10164	0.11366	1	1	0.04053
ZNF541	1874	4	0.10185	0.11384	1	1	1.3901
ANKRD65	1875	4	0.1019	0.11389	1	1	-0.1931
KCNQ1	1876	4	0.102	0.11397	1	1	0.017543
CLDN15	1877	4	0.10211	0.11406	1	1	0.80733
PLA2G15	1878	4	0.10226	0.11418	1	1	-0.10989
DLST	1879	4	0.10226	0.11418	1	1	0.14848
CPSF3	1880	4	0.10226	0.11418	1	1	-0.53864
TMEM123	1881	4	0.10242	0.11432	1	1	0.078128
SELRC1	1882	4	0.10253	0.11441	1	1	1.3296
DCAF8	1883	4	0.10258	0.11446	1	1	0.73385
SKOR1	1884	4	0.10279	0.11464	1	1	0.37287
TIMP2	1885	4	0.10289	0.11474	1	1	-0.58585
ALDH6A1	1886	4	0.103	0.11483	1	1	-0.045458
PIEZO2	1887	4	0.10305	0.11487	1	1	0.25458
GRPEL1	1888	4	0.10321	0.11501	1	1	-0.5798
MRPL16	1889	4	0.10331	0.1151	1	1	0.60921
CEP192	1890	4	0.10347	0.11525	1	1	-0.26493
COPB1	1891	4	0.1036	0.11537	1	1	0.32977
GNB1	1892	4	0.10368	0.11543	1	1	-0.46331
ETFA	1893	4	0.10378	0.11552	1	1	-0.43032
GOT1	1894	4	0.10383	0.11557	1	1	0.69155
KIAA1279	1895	4	0.10389	0.11562	1	1	-0.37875
GPKOW	1896	4	0.10396	0.11568	1	1	1.3519
ALG8	1897	4	0.10404	0.11574	1	1	0.95962
RHEB	1898	4	0.10415	0.11583	1	1	0.43555
BCDIN3D	1899	4	0.1042	0.11588	1	1	0.38158
TIMM50	1900	4	0.1043	0.11597	1	1	0.94801
C4orf3	1901	4	0.10441	0.11606	1	1	-0.0096144
SKAP1	1902	4	0.10446	0.11611	1	1	0.046906
SNRPD1	1903	4	0.10451	0.11617	1	1	0.21984
ZNF682	1904	4	0.10457	0.11621	1	1	-0.064268
PNPLA8	1905	3	0.10457	0.10844	1	1	-0.028201
ZNF850	1906	4	0.10462	0.11625	1	1	0.32799
PRMT5	1907	2	0.10469	0.10521	1	1	1.0866
NGB	1908	4	0.10472	0.11634	1	1	-0.58538
NAA15	1909	4	0.10472	0.11634	1	1	-0.32205
NUGGC	1910	4	0.10488	0.11649	1	1	-0.0461
CSPP1	1911	4	0.10504	0.11664	1	1	0.64061
FMO4	1912	4	0.10504	0.11664	1	1	0.59265
HINT2	1913	4	0.10514	0.11671	1	1	1.1342
MYH13	1914	4	0.10519	0.11676	1	1	0.37605
WDR4	1915	4	0.10525	0.11681	1	1	-0.24677
EID1	1916	4	0.10535	0.1169	1	1	-0.24663
RIOK2	1917	4	0.10545	0.11698	1	1	0.36947
TMEM30A	1918	4	0.10577	0.11724	1	1	1.5882
CCDC160	1919	4	0.10592	0.11739	1	1	0.16387
FPR3	1920	4	0.10598	0.11743	1	1	1.2262
S100A7	1921	1	0.10601	0.10591	1	0	1.3193
NCAPG	1922	4	0.10613	0.11756	1	1	0.19969
SKP1	1923	3	0.10625	0.10994	1	1	1.4571
RBM42	1924	4	0.10634	0.11776	1	1	1.5871
KIF14	1925	3	0.10643	0.11011	1	1	-0.1653
MMP8	1926	4	0.10652	0.11791	1	1	-0.20565
EIF3A	1927	4	0.10663	0.11801	1	1	-1.1406
SENP6	1928	4	0.10663	0.11801	1	1	-1.3066
LRRC41	1929	4	0.10671	0.11806	1	1	1.0151
COPB2	1930	4	0.10676	0.1181	1	1	-1.0276
SLC12A5	1931	4	0.10686	0.11819	1	1	-0.061283
UFSP2	1932	3	0.10689	0.11054	1	1	1.1857
KTN1	1933	4	0.10697	0.11829	1	1	1.1584
PLCB1	1934	4	0.10707	0.11838	1	1	0.52897
KIR3DX1	1935	4	0.10725	0.11855	1	1	1.301
GFRA3	1936	4	0.10733	0.11862	1	1	-0.2857
BOD1L1	1937	4	0.10741	0.1187	1	1	-0.31651
ZNF554	1938	4	0.10741	0.1187	1	1	-0.051095
PPIAL4D	1939	1	0.10748	0.10737	1	0	1.667
SP100	1940	4	0.10749	0.11877	1	1	1.1021
MICALL2	1941	4	0.10754	0.11881	1	1	-0.24011
ZNF284	1942	4	0.10759	0.11885	1	1	0.46435
CEP350	1943	4	0.10765	0.1189	1	1	0.79832
VPS53	1944	4	0.1077	0.11894	1	1	-0.60628
UCHL1	1945	4	0.10775	0.11898	1	1	1.0985
CAMK2A	1946	4	0.10791	0.11912	1	1	0.024051
LYG2	1947	4	0.10798	0.11919	1	1	1.2264
POLR3C	1948	4	0.10817	0.11934	1	1	1.0287
RAB7A	1949	4	0.10817	0.11934	1	1	0.3393
STK17B	1950	4	0.10835	0.1195	1	1	-0.44161
PTGES3L-AARSD1	1951	1	0.10838	0.10829	1	0	1.3965
SLC5A5	1952	4	0.10843	0.11957	1	1	-0.73827
PDCD7	1953	4	0.10848	0.11962	1	1	0.16077
DNAJC17	1954	3	0.1086	0.11214	1	1	0.63677
TMPRSS3	1955	4	0.10866	0.11978	1	1	0.45837
HIST1H3J	1956	4	0.10874	0.11985	1	1	-0.40166
PANK2	1957	4	0.10879	0.11988	1	1	-0.12628
HIPK4	1958	4	0.1089	0.11997	1	1	1.1363
TMBIM4	1959	4	0.10895	0.12001	1	1	-0.071225
LMNA	1960	3	0.10904	0.11253	1	1	0.69625
LCE3C	1961	4	0.10921	0.12024	1	1	0.77708
TMEM210	1962	4	0.10931	0.12034	1	1	-0.33489
TRIM55	1963	4	0.10937	0.12039	1	1	0.6218
HOXC8	1964	4	0.10947	0.12049	1	1	-0.64681
TRAF2	1965	4	0.10947	0.12049	1	1	-0.36252
FBXL13	1966	4	0.10963	0.12062	1	1	0.98633
SLC20A1	1967	4	0.10968	0.12067	1	1	-2.2717
RGS14	1968	4	0.10978	0.12075	1	1	0.24457
C17orf100	1969	4	0.10989	0.12083	1	1	0.1612
OCA2	1970	4	0.10999	0.12092	1	1	0.15598
GTF2I	1971	4	0.11009	0.12101	1	1	0.3094
CBFA2T3	1972	4	0.11098	0.12178	1	1	-0.21652
SRRD	1973	4	0.11098	0.12178	1	1	0.44111
STK33	1974	4	0.11098	0.12178	1	1	0.85966
DCDC2B	1975	4	0.11098	0.12178	1	1	1.187
ZNF398	1976	4	0.11098	0.12178	1	1	0.13435
SUPT3H	1977	4	0.11098	0.12178	1	1	-1.1181
ACTR6	1978	4	0.11098	0.12178	1	1	1.3091
POLR2L	1979	4	0.11098	0.12178	1	1	0.58551
CDHR5	1980	4	0.11098	0.12178	1	1	-0.61649
TUBGCP2	1981	4	0.11098	0.12178	1	1	0.70227
LAGE3	1982	4	0.11098	0.12178	1	1	0.87071
MCM3AP	1983	4	0.11098	0.12178	1	1	-0.42121
OPA3	1984	4	0.11098	0.12178	1	1	1.7307
ALG5	1985	4	0.11098	0.12178	1	1	0.8163
PUM2	1986	4	0.11098	0.12178	1	1	-0.85521
C11orf24	1987	4	0.11098	0.12178	1	1	0.057059
MYH15	1988	4	0.11098	0.12178	1	1	0.7567
FAM83C	1989	4	0.11098	0.12178	1	1	0.91294
NPAP1	1990	4	0.11098	0.12178	1	1	-0.15831
PKDCC	1991	4	0.11098	0.12178	1	1	0.54859
FARSB	1992	4	0.11098	0.12178	1	1	-0.14905
CLDN10	1993	4	0.11098	0.12178	1	1	0.29773
NDUFC2	1994	1	0.11104	0.11098	1	0	1.4511
TULP2	1995	3	0.11105	0.11435	1	1	1.3244
PSMA3	1996	4	0.11197	0.12265	1	1	-1.3645
SGOL1	1997	4	0.11202	0.12269	1	1	-0.80621
NMRK1	1998	4	0.11217	0.12283	1	1	-0.26227
SLC36A1	1999	4	0.11246	0.12306	1	1	-0.8584
[truncated: 16,054 more rows]
