# Supplementary material for: HSP90β controls NLRP3 autoactivation
Source: Sci Adv. 2024 Feb 28;10(9):eadj6289. doi: 10.1126/sciadv.adj6289 (PMC10901362; doi:10.1126/sciadv.adj6289)
Supplement: Supplementary file 2 — Data S1 and S2 [file sciadv.adj6289_data_s1_and_s2.zip › adj6289_Data_S2.xlsx]

## Sheet: LS03vsLS02_mageck.sgrna_summary
sgrna	Gene	control_count	treatment_count	total counts	Ratio	LFC	control_var	adj_var	score	p.low	p.high	p.twosided	FDR	high_in_treatment
chr19_50331724_50331743_MED25_p	MED25	15.578	24582	24597.6	1577.99	10.534	301750000	883.76	826.37	1	0	0	0	TRUE
chr1_247588067_247588086_NLRP3_m	NLRP3	172.92	251840	252013	1456.4	10.5	31669000000	327120	440.02	1	0	0	0	TRUE
chr16_31213121_31213140_PYCARD_m	PYCARD	301.44	391850	392151	1299.93	10.339	76655000000	1286300	345.24	1	0	0	0	TRUE
chr16_31212933_31212952_PYCARD_p	PYCARD	570.95	660380	660951	1156.63	10.173	217670000000	6206200	264.85	1	0	0	0	TRUE
chr6_36823665_36823684_PPIL1_m	PPIL1	0.77892	889.98	890.759	1142.58	8.9682	395340	1.3192	774.18	1	0	0	0	TRUE
chr16_31213753_31213772_PYCARD_m	PYCARD	158.9	171840	171999	1081.43	10.07	14737000000	265610	333.12	1	0	0	0	TRUE
chr16_31213122_31213141_PYCARD_m	PYCARD	345.06	368540	368885	1068.05	10.057	67785000000	1794500	274.86	1	0	0	0	TRUE
chr12_122243023_122243042_SETD1B_p	SETD1B	39.725	40437	40476.7	1017.92	9.9556	815960000	8757.4	431.68	1	0	0	0	TRUE
chr1_247582263_247582282_NLRP3_m	NLRP3	284.31	288130	288414	1013.44	9.98	41428000000	1113600	272.78	1	0	0	0	TRUE
chr1_247592999_247593018_NLRP3_m	NLRP3	479.82	485640	486120	1012.13	9.9802	117690000000	4043300	241.28	1	0	0	0	TRUE
chr1_247597506_247597525_NLRP3_m	NLRP3	140.99	140300	140441	995.106	9.9485	9821800000	197830	315.12	1	0	0	0	TRUE
chr12_122243974_122243993_SETD1B_p	SETD1B	68.545	59768	59836.5	871.953	9.7472	1782000000	33503	326.16	1	0	0	0	TRUE
chr19_50321677_50321696_MED25_p	MED25	197.07	168090	168287	852.946	9.729	14094000000	451400	249.89	1	0	0	0	TRUE
chr12_122242796_122242815_SETD1B_p	SETD1B	134.75	102280	102415	759.035	9.5574	5217300000	176980	242.81	1	0	0	0	TRUE
chr19_50332270_50332289_MED25_m	MED25	100.48	66700	66800.5	663.814	9.3603	2217700000	85907	227.23	1	0	0	0	TRUE
chr19_50322490_50322509_MED25_m	MED25	162.02	104980	105142	647.945	9.3309	5493600000	278630	198.58	1	0	0	0	TRUE
chr6_44217203_44217222_HSP90AB1_m	HSP90AB1	40.504	25181	25221.5	621.692	9.2449	316010000	9185.5	262.31	1	0	0	0	TRUE
chr12_122247950_122247969_SETD1B_m	SETD1B	95.029	54303	54398	571.436	9.1434	1469300000	74879	198.1	1	0	0	0	TRUE
chr6_44217753_44217772_HSP90AB1_p	HSP90AB1	113.72	56950	57063.7	500.791	8.9554	1615200000	116530	166.5	1	0	0	0	TRUE
EGFP_74_93_EGFP_p	EGFP	223.55	104330	104554	466.696	8.8599	5419200000	615840	132.66	1	0	0	0	TRUE
chr2_196548503_196548522_SLC39A10_m	SLC39A10	2.3368	1089.1	1091.44	466.065	8.3518	590500	10.434	336.43	1	0	0	0	TRUE
chr9_33034246_33034265_DNAJA1_p	DNAJA1	10.126	4368.2	4378.33	431.385	8.6173	9496200	310.45	247.34	1	0	0	0	TRUE
chr6_44219509_44219528_HSP90AB1_m	HSP90AB1	67.766	27709	27776.8	408.892	8.6545	382030000	32574	153.15	1	0	0	0	TRUE
chr4_925942_925961_GAK_m	GAK	34.273	13820	13854.3	403.233	8.6141	95029000	6093.3	176.61	1	0	0	0	TRUE
chr13_53227223_53227242_SUGT1_m	SUGT1	155.78	60122	60277.8	385.942	8.583	1798000000	252970	119.23	1	0	0	0	TRUE
chr3_121554168_121554187_EAF2_m	EAF2	29.599	11388	11417.6	384.743	8.5399	64504000	4251.5	174.2	1	0	0	0	TRUE
chr6_31938507_31938526_DXO_p	DXO	6.2314	2262.5	2268.73	363.081	8.2901	2545400	97.015	229.07	1	0	0	0	TRUE
chr15_74425116_74425135_ISLR2_m	ISLR2	70.103	22075	22145.1	314.894	8.2784	242120000	35409	116.94	1	0	0	0	TRUE
chr9_132597480_132597499_C9orf78_p	C9orf78	2.3368	719.9	722.237	308.071	7.7552	257450	10.434	222.14	1	0	0	0	TRUE
chr1_205084988_205085007_RBBP5_m	RBBP5	2.3368	684.3	686.637	292.836	7.6821	232530	10.434	211.12	1	0	0	0	TRUE
chr2_32254670_32254689_DPY30_m	DPY30	2.3368	651.33	653.667	278.727	7.611	210600	10.434	200.92	1	0	0	0	TRUE
chr11_128680613_128680632_FLI1_m	FLI1	0.77892	216.23	217.009	277.602	6.9321	23210	1.3192	187.58	1	0	0	0	TRUE
chr16_47005396_47005415_DNAJA2_m	DNAJA2	0.77892	207	207.779	265.753	6.8695	21264	1.3192	179.55	1	0	0	0	TRUE
chr10_127414318_127414337_C10orf137_p	C10orf137	56.861	14573	14629.9	256.292	7.9766	105360000	21153	99.81	1	0	0	0	TRUE
chr11_67377051_67377070_NDUFV1_m	NDUFV1	0.77892	195.14	195.919	250.526	6.7847	18887	1.3192	169.22	1	0	0	0	TRUE
chr3_33414589_33414608_FBXL2_m	FBXL2	140.99	35242	35383	249.961	7.9554	616040000	197830	78.918	1	0	0	0	TRUE
chr6_100016355_100016374_CCNC_p	CCNC	29.599	7267.5	7297.1	245.532	7.892	26194000	4251.5	111	1	0	0	0	TRUE
chr20_36676802_36676821_RPRD1B_p	RPRD1B	0.77892	191.18	191.959	245.442	6.7553	18126	1.3192	165.77	1	0	0	0	TRUE
chr1_24069981_24070000_TCEB3_p	TCEB3	2.3368	563	565.337	240.928	7.4011	157170	10.434	173.57	1	0	0	0	TRUE
chr13_31195340_31195359_USPL1_p	USPL1	0.77892	187.23	188.009	240.371	6.7253	17381	1.3192	162.33	1	0	0	0	TRUE
chr9_140611401_140611420_EHMT1_m	EHMT1	90.355	21563	21653.4	238.648	7.8829	230530000	66135	83.495	1	0	0	0	TRUE
chr5_149324218_149324237_PDE6A_m	PDE6A	145.66	34163	34308.7	234.539	7.8639	578600000	214370	73.472	1	0	0	0	TRUE
chr17_27009818_27009837_SUPT6H_p	SUPT6H	2.3368	531.35	533.687	227.384	7.3178	139930	10.434	163.77	1	0	0	0	TRUE
chr1_20141111_20141130_RNF186_p	RNF186	109.05	24337	24446	223.173	7.7889	293490000	105090	74.738	1	0	0	0	TRUE
chr19_59056807_59056826_TRIM28_m	TRIM28	109.05	23554	23663	215.993	7.7417	274820000	105090	72.322	1	0	0	0	TRUE
chr21_47754661_47754680_PCNT_p	PCNT	98.144	21096	21194.1	214.949	7.7333	220450000	81070	73.746	1	0	0	0	TRUE
chr11_118104171_118104190_MPZL3_p	MPZL3	197.07	42280	42477.1	214.543	7.7379	885490000	451400	62.636	1	0	0	0	TRUE
chr6_44219506_44219525_HSP90AB1_m	HSP90AB1	56.083	11952	12008.1	213.113	7.7101	70758000	20447	83.192	1	0	0	0	TRUE
chr12_54765397_54765416_ZNF385A_m	ZNF385A	317.8	67434	67751.8	212.19	7.7247	2252300000	1465100	55.448	1	0	0	0	TRUE
chr18_21594880_21594899_TTC39C_p	TTC39C	156.56	32924	33080.6	210.296	7.7071	536850000	256100	64.75	1	0	0	0	TRUE
chr19_889761_889780_MED16_p	MED16	60.756	12774	12834.8	210.251	7.6925	80807000	24898	80.567	1	0	0	0	TRUE
chr19_42584597_42584616_ZNF574_m	ZNF574	0.77892	163.49	164.269	209.893	6.5309	13238	1.3192	141.67	1	0	0	0	TRUE
chr6_31864099_31864118_EHMT2_m	EHMT2	341.17	66333	66674.2	194.428	7.5989	2177500000	1745000	49.956	1	0	0	0	TRUE
chr2_11716613_11716632_GREB1_p	GREB1	92.692	17768	17860.7	191.689	7.5672	156210000	70427	66.604	1	0	0	0	TRUE
chr16_30913801_30913820_CTF1_p	CTF1	0.77892	148.99	149.769	191.278	6.3977	10983	1.3192	129.04	1	0	0	0	TRUE
chr6_31860605_31860624_EHMT2_m	EHMT2	133.2	24864	24997.2	186.667	7.5336	305810000	171980	59.634	1	0	0	0	TRUE
chr17_47866186_47866205_KAT7_p	KAT7	12.463	2200.6	2213.06	176.571	7.3534	2393900	513.42	96.567	1	0	0	0	TRUE
chr13_53261860_53261879_SUGT1_p	SUGT1	1.5578	274.25	275.808	176.05	6.7496	37179	4.5392	127.99	1	0	0	0	TRUE
chr2_84670462_84670481_SUCLG1_m	SUCLG1	0.77892	133.17	133.949	170.967	6.2369	8763.4	1.3192	115.26	1	0	0	0	TRUE
chr2_88999578_88999597_RPIA_m	RPIA	0.77892	131.85	132.629	169.273	6.2226	8589.7	1.3192	114.12	1	0	0	0	TRUE
chrX_148037778_148037797_AFF2_m	AFF2	8.5682	1450.3	1458.87	169.265	7.2449	1039400	207.55	100.08	1	0	0	0	TRUE
chr9_131885352_131885371_PPP2R4_p	PPP2R4	0.77892	127.89	128.669	164.189	6.179	8079.1	1.3192	110.67	1	0	0	0	TRUE
chr6_31864689_31864708_EHMT2_p	EHMT2	106.71	17379	17485.7	162.862	7.3341	149170000	99626	54.722	1	0	0	0	TRUE
chr17_55927327_55927346_MRPS23_p	MRPS23	0.77892	126.58	127.359	162.507	6.1642	7912.3	1.3192	109.52	1	0	0	0	TRUE
chr10_21805390_21805409_SKIDA1_p	SKIDA1	9.3471	1512.3	1521.65	161.793	7.1923	1129400	255.91	93.951	1	0	0	0	TRUE
chr8_94713665_94713684_FAM92A1_p	FAM92A1	313.91	48742	49055.9	155.274	7.2741	1172600000	1421300	40.621	1	0	0	0	TRUE
chr21_38865445_38865464_DYRK1A_m	DYRK1A	3.8946	598.59	602.485	153.697	6.9366	176830	32.406	104.47	1	0	0	0	TRUE
chr8_145151377_145151396_CYC1_m	CYC1	0.77892	118.66	119.439	152.339	6.0718	6948.5	1.3192	102.64	1	0	0	0	TRUE
chr14_57863544_57863563_NAA30_p	NAA30	0.77892	118.66	119.439	152.339	6.0718	6948.5	1.3192	102.64	1	0	0	0	TRUE
chr14_104169574_104169593_XRCC3_p	XRCC3	168.25	25589	25757.2	152.089	7.2403	323110000	305770	45.972	1	0	0	0	TRUE
chr14_103566925_103566944_EXOC3L4_p	EXOC3L4	107.49	16300	16407.5	151.642	7.2313	131110000	101430	50.845	1	0	0	0	TRUE
chr5_177580688_177580707_NHP2_p	NHP2	0.77892	117.35	118.129	150.657	6.0559	6793.9	1.3192	101.49	1	0	0	0	TRUE
chr19_885845_885864_MED16_p	MED16	24.147	3619.3	3643.45	149.886	7.1696	6462400	2580.5	70.772	1	0	0	0	TRUE
chr11_67163401_67163420_RAD9A_m	RAD9A	69.324	10307	10376.3	148.679	7.1955	52401000	34448	55.157	1	0	0	0	TRUE
chr9_19622285_19622304_SLC24A2_m	SLC24A2	219.66	32589	32808.7	148.361	7.2065	523890000	589750	42.151	1	0	0	0	TRUE
chr7_44613286_44613305_DDX56_m	DDX56	0.77892	114.71	115.489	147.268	6.0233	6490	1.3192	99.193	1	0	0	0	TRUE
chr17_8138516_8138535_CTC1_p	CTC1	1.5578	224.14	225.698	143.882	6.4598	24772	4.5392	104.47	1	0	0	0	TRUE
chr1_36859545_36859564_LSM10_m	LSM10	0.77892	112.07	112.849	143.879	5.9901	6193	1.3192	96.897	1	0	0	0	TRUE
chr5_85913874_85913893_COX7C_p	COX7C	0.77892	110.75	111.529	142.184	5.9732	6047.2	1.3192	95.749	1	0	0	0	TRUE
chr13_53227043_53227062_SUGT1_p	SUGT1	91.134	12751	12842.1	139.915	7.1128	80138000	67548	48.711	1	0	0	0	TRUE
chr5_134118710_134118729_DDX46_m	DDX46	0.77892	108.12	108.899	138.808	5.9387	5760.6	1.3192	93.453	1	0	0	0	TRUE
chr14_61201602_61201621_MNAT1_m	MNAT1	0.77892	105.48	106.259	135.418	5.9034	5481.1	1.3192	91.157	1	0	0	0	TRUE
chr8_37964614_37964633_ASH2L_p	ASH2L	37.388	5056.4	5093.79	135.241	7.0416	12595000	7545.3	57.78	1	0	0	0	TRUE
chr19_59057220_59057239_TRIM28_p	TRIM28	289.76	38390	38679.8	132.489	7.0448	725830000	1166900	35.271	1	1.3633e-272	2.7267e-272	7.2299e-270	TRUE
chr20_35826837_35826856_RPN2_m	RPN2	144.1	18937	19081.1	131.416	7.0281	176600000	208770	41.131	1	0	0	0	TRUE
EGFP_671_690_EGFP_m	EGFP	163.57	21391	21554.6	130.776	7.0222	225310000	285270	39.744	1	0	0	0	TRUE
chr14_57866579_57866598_NAA30_m	NAA30	0.77892	101.52	102.299	130.334	5.8488	5074.8	1.3192	87.713	1	0	0	0	TRUE
chr15_75703987_75704006_SIN3A_p	SIN3A	7.7892	1002.1	1009.89	128.652	6.8344	494280	165.12	77.375	1	0	0	0	TRUE
chr11_18633040_18633059_SPTY2D1_m	SPTY2D1	208.75	26608	26816.8	127.463	6.9871	348470000	520220	36.602	1	2.1489e-293	4.2978e-293	1.1793e-290	TRUE
chr11_125769264_125769283_HYLS1_p	HYLS1	52.188	6591.1	6643.29	126.295	6.9535	21379000	17129	49.962	1	0	0	0	TRUE
chr17_4787747_4787766_MINK1_p	MINK1	186.94	23540	23726.9	125.923	6.9688	272690000	396390	37.093	1	2.9801e-301	5.9601e-301	1.6612e-298	TRUE
chr1_11073838_11073857_TARDBP_p	TARDBP	0.77892	97.568	98.3469	125.261	5.792	4684.1	1.3192	84.27	1	0	0	0	TRUE
chr19_44103379_44103398_ZNF576_p	ZNF576	90.355	10831	10921.4	119.872	6.8897	57685000	66135	41.767	1	0	0	0	TRUE
chr19_6270707_6270726_MLLT1_m	MLLT1	7.7892	928.22	936.009	119.168	6.7241	423590	165.12	71.629	1	0	0	0	TRUE
chr19_890987_891006_MED16_m	MED16	35.052	4149.3	4184.35	118.376	6.847	8463500	6439.1	51.272	1	0	0	0	TRUE
chr6_100009487_100009506_CCNC_p	CCNC	35.052	4141.4	4176.45	118.15	6.8443	8431000	6439.1	51.173	1	0	0	0	TRUE
chr2_171785864_171785883_GORASP2_p	GORASP2	77.113	9069.9	9147.01	117.618	6.8595	40435000	44771	42.501	1	0	0	0	TRUE
chr16_23555866_23555885_EARS2_p	EARS2	2.3368	272.93	275.267	116.796	6.3592	36610	10.434	83.769	1	0	0	0	TRUE
chr4_7045422_7045441_TADA2B_m	TADA2B	2.3368	271.61	273.947	116.232	6.3522	36254	10.434	83.361	1	0	0	0	TRUE
chr13_21476868_21476887_XPO4_m	XPO4	332.6	38390	38722.6	115.424	6.8465	724200000	1639000	29.727	1	2.8512e-194	5.7025e-194	1.3457e-191	TRUE
chr16_1822863_1822882_MRPS34_m	MRPS34	0.77892	89.657	90.4359	115.104	5.6713	3949.7	1.3192	77.382	1	0	0	0	TRUE
chr17_73897795_73897814_MRPL38_m	MRPL38	0.77892	88.339	89.1179	113.412	5.6502	3833.4	1.3192	76.234	1	0	0	0	TRUE
chr11_61205133_61205152_SDHAF2_m	SDHAF2	0.77892	88.339	89.1179	113.412	5.6502	3833.4	1.3192	76.234	1	0	0	0	TRUE
chr7_144064308_144064327_ARHGEF5_m	ARHGEF5	9.3471	1058.7	1068.05	113.265	6.6784	550620	255.91	65.599	1	0	0	0	TRUE
chrX_118708665_118708684_UBE2A_p	UBE2A	33.494	3786.7	3820.19	113.056	6.7788	7043300	5758.8	49.458	1	0	0	0	TRUE
chr7_134363681_134363700_BPGM_m	BPGM	215.76	24371	24586.8	112.954	6.813	291740000	564320	32.155	1	6.1283e-227	1.2257e-226	3.034e-224	TRUE
chr12_118829066_118829085_SUDS3_p	SUDS3	1.5578	174.04	175.598	111.722	6.0966	14875	4.5392	80.957	1	0	0	0	TRUE
chr11_65733354_65733373_SART1_p	SART1	1.5578	170.09	171.648	109.186	6.0636	14201	4.5392	79.1	1	0	0	0	TRUE
chr2_128775373_128775392_SAP130_m	SAP130	49.851	5441.4	5491.25	109.153	6.7418	14534000	15304	43.582	1	0	0	0	TRUE
chr17_21319340_21319359_KCNJ12_p	KCNJ12	0.77892	84.383	85.1619	108.333	5.5849	3494.9	1.3192	72.79	1	0	0	0	TRUE
chr9_125551214_125551233_OR5C1_p	OR5C1	154.23	16575	16729.2	107.469	6.7386	134820000	246780	33.054	1	1.0808e-239	2.1616e-239	5.446e-237	TRUE
chr19_15163055_15163074_CASP14_p	CASP14	137.09	14391	14528.1	104.975	6.7035	101590000	184640	33.173	1	2.106e-241	4.212e-241	1.065e-238	TRUE
chr1_153333140_153333159_S100A9_p	S100A9	67.766	7047.3	7115.07	103.995	6.6794	24357000	32574	38.672	1	0	0	0	TRUE
chr11_77336037_77336056_CLNS1A_m	CLNS1A	0.77892	80.428	81.2069	103.256	5.5164	3172	1.3192	69.346	1	0	0	0	TRUE
chr6_5368962_5368981_FARS2_p	FARS2	0.77892	79.109	79.8879	101.562	5.4929	3067.8	1.3192	68.198	1	0	0	0	TRUE
chr16_2980481_2980500_FLYWCH1_p	FLYWCH1	64.651	6537.1	6601.75	101.114	6.6379	20946000	29011	38	1	4.4451e-316	8.8903e-316	2.5379e-313	TRUE
chr15_75705265_75705284_SIN3A_m	SIN3A	28.041	2825.5	2853.54	100.763	6.6048	3913000	3723.3	45.846	1	0	0	0	TRUE
chr11_66391758_66391777_RBM14_p	RBM14	2.3368	234.69	237.027	100.432	6.1423	26994	10.434	71.932	1	0	0	0	TRUE
chr6_31864554_31864573_EHMT2_m	EHMT2	180.71	17866	18046.7	98.8656	6.6195	156380000	364630	29.287	1	1.2277e-188	2.4555e-188	5.7562e-186	TRUE
chr5_157161607_157161626_THG1L_m	THG1L	0.77892	76.472	77.2509	98.177	5.4446	2864.8	1.3192	65.902	1	0	0	0	TRUE
chr8_97244142_97244161_UQCRB_m	UQCRB	0.77892	76.472	77.2509	98.177	5.4446	2864.8	1.3192	65.902	1	0	0	0	TRUE
chr19_890138_890157_MED16_p	MED16	78.671	7491.7	7570.37	95.2282	6.5553	27476000	47030	34.182	1	3.4303e-256	6.8607e-256	1.7857e-253	TRUE
chr6_88854534_88854553_CNR1_p	CNR1	45.178	4287.7	4332.88	94.9068	6.5372	8999600	12014	38.707	1	0	0	0	TRUE
chr17_79673989_79674008_MRPL12_p	MRPL12	0.77892	73.835	74.6139	94.7915	5.3946	2668.6	1.3192	63.607	1	0	0	0	TRUE
chr2_55047561_55047580_EML6_p	EML6	123.85	11626	11749.9	93.8716	6.5412	66155000	143770	30.337	1	3.0073e-202	6.0146e-202	1.4385e-199	TRUE
chr2_198571611_198571630_MARS2_p	MARS2	0.77892	72.517	73.2959	93.0994	5.369	2573.2	1.3192	62.459	1	0	0	0	TRUE
chr17_4586172_4586191_PELP1_p	PELP1	0.77892	72.517	73.2959	93.0994	5.369	2573.2	1.3192	62.459	1	0	0	0	TRUE
chr4_128724813_128724832_HSPA4L_p	HSPA4L	232.12	21441	21673.1	92.3703	6.5232	224910000	675630	25.803	1	6.739e-147	1.3478e-146	2.7578e-144	TRUE
chr11_18956085_18956104_MRGPRX1_p	MRGPRX1	55.304	5072.2	5127.5	91.7149	6.4935	12585000	19756	35.694	1	3.7948e-279	7.5896e-279	2.02e-276	TRUE
chr1_1139826_1139845_TNFRSF18_m	TNFRSF18	150.33	13615	13765.3	90.5674	6.4914	90645000	231710	27.971	1	2.9279e-172	5.8559e-172	1.2678e-169	TRUE
chr13_37614544_37614563_SUPT20H_m	SUPT20H	9.3471	843.83	853.177	90.2772	6.3514	348180	255.91	52.164	1	0	0	0	TRUE
chr19_2164201_2164220_DOT1L_p	DOT1L	0.77892	69.88	70.6589	89.714	5.3163	2387.5	1.3192	60.163	1	0	0	0	TRUE
chr17_27185748_27185767_ERAL1_p	ERAL1	0.77892	68.561	69.3399	88.0206	5.2892	2297.2	1.3192	59.015	1	0	0	0	TRUE
chr19_39412262_39412281_SARS2_m	SARS2	0.77892	68.561	69.3399	88.0206	5.2892	2297.2	1.3192	59.015	1	0	0	0	TRUE
chr2_61575967_61575986_USP34_m	USP34	0.77892	68.561	69.3399	88.0206	5.2892	2297.2	1.3192	59.015	1	0	0	0	TRUE
chr6_41753207_41753226_PRICKLE4_p	PRICKLE4	149.55	13095	13244.5	87.5627	6.4427	83795000	228770	27.066	1	1.9768e-161	3.9537e-161	8.5077e-159	TRUE
chr1_151823513_151823532_THEM5_p	THEM5	423.73	36840	37263.7	86.9422	6.4386	663070000	2976600	21.107	1	5.6999e-99	1.14e-98	1.8725e-96	TRUE
chr19_36244016_36244035_LIN37_m	LIN37	8.5682	737.04	745.608	86.0204	6.2693	265330	207.55	50.565	1	0	0	0	TRUE
chr11_94231347_94231366_ANKRD49_p	ANKRD49	5.4525	468.06	473.512	85.8432	6.1838	107000	70.781	54.987	1	0	0	0	TRUE
chr19_47502580_47502599_ARHGAP35_p	ARHGAP35	218.88	18639	18857.9	85.1562	6.4056	169660000	584610	24.092	1	2.4767e-128	4.9533e-128	9.5292e-126	TRUE
chr2_176965238_176965257_HOXD12_p	HOXD12	0.77892	65.925	66.7039	84.6364	5.2335	2122	1.3192	56.719	1	0	0	0	TRUE
chr1_229730359_229730378_TAF5L_p	TAF5L	0.77892	65.925	66.7039	84.6364	5.2335	2122	1.3192	56.719	1	0	0	0	TRUE
EGFP_142_161_EGFP_m	EGFP	22.589	1876.2	1898.79	83.0581	6.3143	1718000	2191.5	39.596	1	0	0	0	TRUE
chr19_59056121_59056140_TRIM28_p	TRIM28	79.45	6418.4	6497.85	80.7854	6.3182	20091000	48185	28.878	1	1.7775e-183	3.5549e-183	7.9393e-181	TRUE
chr18_64239320_64239339_CDH19_p	CDH19	30.378	2452.4	2482.78	80.7295	6.2889	2933100	4531.4	35.98	1	1.274e-283	2.5481e-283	6.8073e-281	TRUE
chr19_49119408_49119427_RPL18_m	RPL18	1.5578	123.94	125.498	79.5609	5.6101	7488.5	4.5392	57.441	1	0	0	0	TRUE
chr14_69853672_69853691_ERH_p	ERH	0.77892	61.969	62.7479	79.5576	5.1456	1872.1	1.3192	53.275	1	0	0	0	TRUE
EGFP_362_381_EGFP_m	EGFP	137.09	10628	10765.1	77.5257	6.2663	55033000	184640	24.416	1	9.3133e-132	1.8627e-131	3.6228e-129	TRUE
chr12_110883316_110883335_ARPC3_m	ARPC3	0.77892	59.332	60.1109	76.1721	5.0838	1714.2	1.3192	50.979	1	0	0	0	TRUE
chr19_59058842_59058861_TRIM28_m	TRIM28	78.671	5875.2	5953.87	74.6806	6.2047	16800000	47030	26.729	1	1.7024e-157	3.4048e-157	7.0688e-155	TRUE
chr8_121457291_121457310_MRPL13_p	MRPL13	1.5578	116.03	117.588	74.4832	5.5158	6551.6	4.5392	53.728	1	0	0	0	TRUE
chr2_219526202_219526221_BCS1L_m	BCS1L	0.77892	58.014	58.7929	74.48	5.052	1637.9	1.3192	49.831	1	0	0	0	TRUE
chr13_24460502_24460521_MIPEP_p	MIPEP	0.77892	58.014	58.7929	74.48	5.052	1637.9	1.3192	49.831	1	0	0	0	TRUE
chr19_5896537_5896556_NDUFA11_p	NDUFA11	0.77892	58.014	58.7929	74.48	5.052	1637.9	1.3192	49.831	1	0	0	0	TRUE
chr22_38823864_38823883_KCNJ4_m	KCNJ4	13.242	986.23	999.472	74.4774	6.1152	473350	594.92	39.891	1	0	0	0	TRUE
chr8_117782562_117782581_UTP23_m	UTP23	0.77892	56.695	57.4739	72.7867	5.0194	1563.3	1.3192	48.683	1	0	0	0	TRUE
EGFP_383_402_EGFP_m	EGFP	82.566	6001.8	6084.37	72.6909	6.1666	17518000	52971	25.718	1	5.6902e-146	1.138e-145	2.276e-143	TRUE
chr11_18633982_18634001_SPTY2D1_m	SPTY2D1	122.29	8741.6	8863.89	71.4825	6.1479	37146000	139350	23.089	1	4.7089e-118	9.4177e-118	1.7454e-115	TRUE
chr3_112710053_112710072_GTPBP8_p	GTPBP8	0.77892	55.377	56.1559	71.0946	4.986	1490.5	1.3192	47.535	1	0	0	0	TRUE
chr19_19638522_19638541_NDUFA13_p	NDUFA13	0.77892	55.377	56.1559	71.0946	4.986	1490.5	1.3192	47.535	1	0	0	0	TRUE
chr3_52312225_52312244_WDR82_p	WDR82	0.77892	55.377	56.1559	71.0946	4.986	1490.5	1.3192	47.535	1	0	0	0	TRUE
chr11_18636426_18636445_SPTY2D1_p	SPTY2D1	184.6	12933	13117.6	70.0596	6.1228	81262000	384290	20.565	1	4.5895e-94	9.179e-94	1.4939e-91	TRUE
chr19_7670180_7670199_CAMSAP3_m	CAMSAP3	133.97	9324.4	9458.37	69.6007	6.1104	42232000	174470	22.002	1	2.1781e-107	4.3562e-107	7.5775e-105	TRUE
EGFP_34_53_EGFP_m	EGFP	174.48	11972	12146.5	68.6153	6.0923	69589000	334430	20.4	1	1.3483e-92	2.6966e-92	4.3786e-90	TRUE
chr14_94770907_94770926_SERPINA6_m	SERPINA6	265.61	18167	18432.6	68.3973	6.0905	160240000	941750	18.447	1	4.5151e-76	9.0302e-76	1.3181e-73	TRUE
chr16_69184439_69184458_CIRH1A_p	CIRH1A	0.77892	52.74	53.5189	67.7091	4.9169	1350	1.3192	45.24	1	0	0	0	TRUE
chr9_4663031_4663050_PPAPDC2_m	PPAPDC2	0.77892	52.74	53.5189	67.7091	4.9169	1350	1.3192	45.24	1	0	0	0	TRUE
chr6_99994324_99994343_CCNC_p	CCNC	243.02	16448	16691	67.6817	6.0748	131300000	756540	18.631	1	1.4768e-77	2.9536e-77	4.3473e-75	TRUE
chr1_90470694_90470713_ZNF326_p	ZNF326	24.926	1667.9	1692.83	66.9141	6.0084	1349700	2789.3	31.109	1	1.3548e-212	2.7096e-212	6.5027e-210	TRUE
chr12_121094045_121094064_CABP1_m	CABP1	0.77892	51.421	52.1999	66.0158	4.8811	1282.3	1.3192	44.092	1	0	0	0	TRUE
chrX_135591288_135591307_HTATSF1_m	HTATSF1	0.77892	51.421	52.1999	66.0158	4.8811	1282.3	1.3192	44.092	1	0	0	0	TRUE
chr15_41749938_41749957_RTF1_p	RTF1	79.45	5142.1	5221.55	64.7212	5.9984	12815000	48185	23.063	1	8.4235e-118	1.6847e-117	3.1141e-115	TRUE
chr17_5371986_5372005_DHX33_p	DHX33	247.7	15768	16015.7	63.6577	5.9865	120440000	792890	17.43	1	4.0342e-68	8.0685e-68	1.1157e-65	TRUE
chr6_99997412_99997431_CCNC_p	CCNC	205.64	12967	13172.6	63.0568	5.9718	81431000	501300	18.024	1	1.0195e-72	2.0391e-72	2.9401e-70	TRUE
chr16_2104410_2104429_TSC2_p	TSC2	0.77892	48.784	49.5629	62.6303	4.8066	1152.3	1.3192	41.796	1	0	0	0	TRUE
chr1_151236444_151236463_PSMD4_p	PSMD4	9.3471	570.91	580.257	61.0788	5.7885	157670	255.91	35.103	1	4.138e-270	8.2759e-270	2.1781e-267	TRUE
chr1_153640015_153640034_ILF2_p	ILF2	1.5578	94.931	96.4888	60.9391	5.229	4359.3	4.5392	43.826	1	0	0	0	TRUE
chr11_122929511_122929530_HSPA8_m	HSPA8	10.905	657.93	668.835	60.3329	5.7905	209320	371.4	33.574	1	2.8575e-247	5.7149e-247	1.4554e-244	TRUE
chr12_125900128_125900147_TMEM132B_p	TMEM132B	84.124	5072.2	5156.32	60.2943	5.8972	12441000	55466	21.18	1	1.145e-99	2.2899e-99	3.9349e-97	TRUE
chr11_8008893_8008912_EIF3F_p	EIF3F	0.77892	46.147	46.9259	59.2449	4.7281	1029.1	1.3192	39.5	1	0	0	0	TRUE
chr6_41160187_41160206_TREML2_p	TREML2	149.55	8831.2	8980.75	59.0518	5.8744	37686000	228770	18.151	1	1.0077e-73	2.0154e-73	2.9178e-71	TRUE
chr3_16306278_16306297_DPH3_m	DPH3	0.77892	44.829	45.6079	57.5528	4.6872	970.19	1.3192	38.352	1	5.5829e-322	1.1166e-321	3.2134e-319	TRUE
chr2_105859179_105859198_GPR45_m	GPR45	0.77892	44.829	45.6079	57.5528	4.6872	970.19	1.3192	38.352	1	5.5829e-322	1.1166e-321	3.2134e-319	TRUE
chr20_44108634_44108653_WFDC2_p	WFDC2	471.25	26987	27458.2	57.2668	5.8366	351540000	3867700	13.483	1	1.6629e-41	3.3258e-41	3.9242e-39	TRUE
chr12_6602281_6602300_MRPL51_m	MRPL51	2.3368	133.17	135.507	56.9882	5.3294	8558.3	10.434	40.503	1	0	0	0	TRUE
chr1_152325379_152325398_FLG2_m	FLG2	151.11	8505.6	8656.71	56.2875	5.8054	34899000	234680	17.246	1	9.7013e-67	1.9403e-66	2.6724e-64	TRUE
chrX_14027089_14027108_GEMIN8_p	GEMIN8	0.77892	43.51	44.2889	55.8594	4.6451	912.98	1.3192	37.204	1	3.9243e-303	7.8487e-303	2.1963e-300	TRUE
chr9_106860785_106860804_SMC2_m	SMC2	0.77892	43.51	44.2889	55.8594	4.6451	912.98	1.3192	37.204	1	3.9243e-303	7.8487e-303	2.1963e-300	TRUE
chr17_58144923_58144942_HEATR6_p	HEATR6	84.124	4687.2	4771.32	55.7177	5.7833	10594000	55466	19.545	1	3.5481e-85	7.0961e-85	1.1066e-82	TRUE
chr19_18699864_18699883_C19orf60_p	C19orf60	120.73	6711.1	6831.83	55.5877	5.785	21717000	135020	17.935	1	4.9754e-72	9.9507e-72	1.4319e-69	TRUE
chr17_49231755_49231774_NME2_p	NME2	287.42	15933	16220.4	55.4346	5.7877	122390000	1143900	14.628	1	1.5289e-48	3.0578e-48	3.818e-46	TRUE
chr5_36976245_36976264_NIPBL_m	NIPBL	31.157	1715.4	1746.56	55.0566	5.7381	1418300	4821.9	24.254	1	4.4537e-130	8.9073e-130	1.7183e-127	TRUE
chr19_15572073_15572092_RASAL3_p	RASAL3	105.15	5753.9	5859.05	54.7209	5.7605	15954000	96083	18.223	1	2.6621e-74	5.3242e-74	7.7398e-72	TRUE
chr7_81374360_81374379_HGF_m	HGF	84.124	4584.4	4668.52	54.4957	5.7513	10126000	55466	19.108	1	1.6788e-81	3.3576e-81	5.1675e-79	TRUE
chr11_8705581_8705600_RPL27A_m	RPL27A	0.77892	42.192	42.9709	54.1673	4.6017	857.51	1.3192	36.056	1	7.3967e-285	1.4793e-284	3.9671e-282	TRUE
chr3_111849333_111849352_GCSAM_m	GCSAM	83.345	4514.5	4597.85	54.1664	5.7424	9817600	54210	19.032	1	7.2765e-81	1.4553e-80	2.2349e-78	TRUE
chr22_29935360_29935379_THOC5_p	THOC5	6.2314	336.22	342.451	53.9558	5.5433	54445	97.015	33.502	1	3.047e-246	6.0939e-246	1.5463e-243	TRUE
chr12_16042922_16042941_STRAP_p	STRAP	5.4525	291.39	296.842	53.4415	5.5019	40879	70.781	33.986	1	2.3803e-253	4.7606e-253	1.2346e-250	TRUE
chr19_46283087_46283106_DMPK_m	DMPK	123.85	6610.9	6734.75	53.3783	5.7268	21041000	143770	17.109	1	1.0165e-65	2.0331e-65	2.784e-63	TRUE
chr2_70315300_70315319_PCBP1_m	PCBP1	1.5578	83.065	84.6228	53.322	5.0385	3321.7	4.5392	38.256	1	2.1225e-320	4.245e-320	1.2167e-317	TRUE
chr16_3573170_3573189_CLUAP1_p	CLUAP1	24.926	1313.2	1338.13	52.6839	5.6637	829850	2789.3	24.393	1	1.4888e-131	2.9777e-131	5.7755e-129	TRUE
chr17_48244782_48244801_SGCA_m	SGCA	285.87	15060	15345.9	52.6813	5.7143	109130000	1128600	13.906	1	4.7738e-44	9.5476e-44	1.1437e-41	TRUE
chr8_41845040_41845059_KAT6A_p	KAT6A	2.3368	121.3	123.637	51.9086	5.1958	7076.3	10.434	36.829	1	4.1475e-297	8.2951e-297	2.285e-294	TRUE
chr12_120272013_120272032_CIT_m	CIT	1.5578	80.428	81.9858	51.6292	4.9925	3110.2	4.5392	37.019	1	3.7353e-300	7.4705e-300	2.0659e-297	TRUE
chr19_41268907_41268926_SNRPA_p	SNRPA	1.5578	80.428	81.9858	51.6292	4.9925	3110.2	4.5392	37.019	1	3.7353e-300	7.4705e-300	2.0659e-297	TRUE
chr12_52709888_52709907_KRT83_m	KRT83	116.84	5988.6	6105.44	51.2547	5.6676	17239000	124550	16.638	1	2.9375e-62	5.875e-62	7.9376e-60	TRUE
chr1_160459990_160460009_SLAMF6_m	SLAMF6	270.29	13695	13965.3	50.6678	5.6578	90114000	983100	13.54	1	7.4967e-42	1.4993e-41	1.775e-39	TRUE
chr19_34868451_34868470_GPI_m	GPI	30.378	1526.8	1557.18	50.2601	5.6056	1119700	4531.4	22.23	1	1.3022e-109	2.6044e-109	4.5414e-107	TRUE
chrX_147924509_147924528_AFF2_m	AFF2	150.33	7548.4	7698.73	50.2122	5.6406	27365000	231710	15.369	1	2.1293e-53	4.2586e-53	5.3934e-51	TRUE
chr17_47888844_47888863_KAT7_m	KAT7	91.913	4591	4682.91	49.9494	5.6271	10121000	68978	17.13	1	6.9205e-66	1.3841e-65	1.899e-63	TRUE
chr6_32156533_32156552_PBX2_p	PBX2	2.3368	116.03	118.367	49.6534	5.1322	6462.8	10.434	35.196	1	1.4901e-271	2.9802e-271	7.8726e-269	TRUE
chr12_2074726_2074745_DCP1B_m	DCP1B	14.021	693.53	707.551	49.4637	5.531	230860	683.68	25.988	1	4.853e-149	9.7061e-149	1.9975e-146	TRUE
chr1_196871730_196871749_CFHR4_m	CFHR4	96.587	4770.3	4866.89	49.3886	5.6116	10922000	77938	16.741	1	5.1675e-63	1.0335e-62	1.4017e-60	TRUE
chr8_57354255_57354274_PENK_m	PENK	94.25	4649	4743.25	49.3263	5.6094	10373000	73377	16.814	1	1.5023e-63	3.0046e-63	4.0828e-61	TRUE
chr15_59185098_59185117_SLTM_m	SLTM	14.8	729.13	743.93	49.2655	5.5302	255130	779.89	25.579	1	1.8763e-144	3.7527e-144	7.4628e-142	TRUE
chr1_234510038_234510057_COA6_m	COA6	8.5682	421.92	430.488	49.2425	5.466	85429	207.55	28.692	1	3.3494e-181	6.6988e-181	1.4914e-178	TRUE
chr4_73185629_73185648_ADAMTS3_p	ADAMTS3	112.17	5519.2	5631.37	49.2039	5.6082	14618000	112630	16.111	1	1.6915e-58	3.383e-58	4.4435e-56	TRUE
chr6_149867074_149867093_PPIL4_m	PPIL4	0.77892	38.236	39.0149	49.0885	4.4631	701.52	1.3192	32.612	1	1.8357e-233	3.6714e-233	9.1201e-231	TRUE
EGFP_335_354_EGFP_p	EGFP	147.22	7117.2	7264.42	48.344	5.5857	24290000	220060	14.858	1	4.9597e-50	9.9194e-50	1.2473e-47	TRUE
chr13_45914858_45914877_TPT1_m	TPT1	1.5578	75.154	76.7118	48.2437	4.8959	2708.2	4.5392	34.543	1	1.1716e-261	2.3432e-261	6.1213e-259	TRUE
chr7_26251276_26251295_CBX3_p	CBX3	70.882	3403	3473.88	48.0094	5.5655	5551600	36385	17.469	1	1.9201e-68	3.8402e-68	5.3308e-66	TRUE
chr1_234743052_234743071_IRF2BP2_p	IRF2BP2	3.1157	148.99	152.106	47.8191	5.1876	10640	19.568	32.977	1	1.1481e-238	2.2962e-238	5.7645e-236	TRUE
chr21_38997573_38997592_KCNJ6_p	KCNJ6	68.545	3272.5	3341.05	47.7424	5.5567	5132600	33503	17.504	1	1.0307e-68	2.0613e-68	2.8671e-66	TRUE
chr19_3491576_3491595_DOHH_m	DOHH	7.7892	370.5	378.289	47.5659	5.4015	65778	165.12	28.226	1	1.9052e-175	3.8104e-175	8.3777e-173	TRUE
chr6_35995970_35995989_MAPK14_p	MAPK14	3.8946	184.59	188.485	47.3964	5.2448	16325	32.406	31.742	1	2.739e-221	5.4779e-221	1.3419e-218	TRUE
chr11_43340330_43340349_API5_m	API5	0.77892	36.918	37.6969	47.3964	4.4138	653.01	1.3192	31.464	1	1.7857e-217	3.5715e-217	8.6002e-215	TRUE
chr17_4458440_4458459_MYBBP1A_p	MYBBP1A	0.77892	36.918	37.6969	47.3964	4.4138	653.01	1.3192	31.464	1	1.7857e-217	3.5715e-217	8.6002e-215	TRUE
chr19_50193411_50193430_ADM5_m	ADM5	3.1157	147.67	150.786	47.3954	5.1748	10448	19.568	32.679	1	2.0577e-234	4.1155e-234	1.0259e-231	TRUE
chr14_105517739_105517758_GPR132_p	GPR132	59.198	2768.8	2828	46.7719	5.5239	3671100	23357	17.73	1	1.8937e-70	3.7875e-70	5.4279e-68	TRUE
chr1_157095413_157095432_ETV3_p	ETV3	3.1157	145.03	148.146	46.5481	5.149	10070	19.568	32.083	1	5.065e-226	1.013e-225	2.4988e-223	TRUE
chr9_135801067_135801086_TSC1_p	TSC1	2.3368	108.12	110.457	46.2684	5.0313	5594.6	10.434	32.747	1	2.1747e-235	4.3494e-235	1.0881e-232	TRUE
chrX_48792012_48792031_OTUD5_p	OTUD5	35.052	1617.8	1652.85	46.1543	5.4887	1252500	6439.1	19.724	1	1.0017e-86	2.0034e-86	3.1448e-84	TRUE
chr3_47539841_47539860_ELP6_p	ELP6	0.77892	35.599	36.3779	45.703	4.3627	606.23	1.3192	30.316	1	4.657e-202	9.314e-202	2.2053e-199	TRUE
chr18_47812545_47812564_CXXC1_m	CXXC1	45.957	2093.8	2139.76	45.56	5.4793	2096800	12530	18.295	1	6.9386e-75	1.3877e-74	2.0215e-72	TRUE
chr19_39423092_39423111_MRPS12_m	MRPS12	4.6735	210.96	215.633	45.1396	5.2234	21277	49.356	29.363	1	1.0968e-189	2.1935e-189	5.1593e-187	TRUE
chr19_1417491_1417510_DAZAP1_p	DAZAP1	11.684	527.4	539.084	45.1387	5.3806	132980	438.99	24.614	1	6.2906e-134	1.2581e-133	2.495e-131	TRUE
chr2_55214758_55214777_RTN4_p	RTN4	112.94	5088.1	5201.04	45.0514	5.481	12376000	114570	14.698	1	5.2432e-49	1.0486e-48	1.3163e-46	TRUE
chr5_150646924_150646943_GM2A_m	GM2A	619.24	27872	28491.2	45.01	5.4899	371340000	7580800	9.898	1	3.6065e-23	7.2129e-23	6.6664e-21	TRUE
chr5_140073541_140073560_HARS2_m	HARS2	1.5578	69.88	71.4378	44.8581	4.7924	2334	4.5392	32.068	1	8.0587e-226	1.6117e-225	3.962e-223	TRUE
chr11_64786066_64786085_ARL2_p	ARL2	0.77892	34.281	35.0599	44.0109	4.3098	561.19	1.3192	29.168	1	3.2562e-187	6.5124e-187	1.4636e-184	TRUE
chr19_19767639_19767658_ATP13A1_p	ATP13A1	0.77892	34.281	35.0599	44.0109	4.3098	561.19	1.3192	29.168	1	3.2562e-187	6.5124e-187	1.4636e-184	TRUE
chr11_77348672_77348691_CLNS1A_m	CLNS1A	0.77892	34.281	35.0599	44.0109	4.3098	561.19	1.3192	29.168	1	3.2562e-187	6.5124e-187	1.4636e-184	TRUE
chr3_99649839_99649858_FILIP1L_m	FILIP1L	267.95	11704	11972	43.6798	5.4437	65394000	962290	11.658	1	1.7147e-31	3.4295e-31	3.6238e-29	TRUE
chr9_104189773_104189792_ALDOB_p	ALDOB	193.95	8456.8	8650.75	43.603	5.4391	34137000	434020	12.542	1	3.5595e-36	7.1191e-36	8.116e-34	TRUE
chr19_49167961_49167980_NTN5_m	NTN5	9.3471	399.5	408.847	42.7405	5.2745	76111	255.91	24.389	1	1.5561e-131	3.1122e-131	6.0199e-129	TRUE
chr6_52905963_52905982_ICK_p	ICK	70.882	3024.6	3095.48	42.6709	5.3955	4362300	36385	15.485	1	3.3965e-54	6.7931e-54	8.8568e-52	TRUE
chr17_29559767_29559786_NF1_p	NF1	19.473	828.01	847.483	42.5209	5.3396	326870	1524	20.711	1	1.9932e-95	3.9864e-95	6.5028e-93	TRUE
chr3_40500117_40500136_RPL14_p	RPL14	0.77892	32.962	33.7409	42.3176	4.2549	517.88	1.3192	28.02	1	6.1049e-173	1.221e-172	2.6516e-170	TRUE
chr14_23818607_23818626_SLC22A17_p	SLC22A17	204.86	8651.9	8856.76	42.2332	5.3935	35677000	496630	11.986	1	3.4068e-33	6.8136e-33	7.5965e-31	TRUE
chr2_88125229_88125248_RGPD2_m	RGPD2	244.58	10312	10556.6	42.1621	5.3921	50676000	768550	11.484	1	1.3073e-30	2.6147e-30	2.7383e-28	TRUE
chr14_24610489_24610508_EMC9_m	EMC9	5.4525	226.78	232.232	41.5919	5.1416	24493	70.781	26.307	1	1.0665e-152	2.1329e-152	4.4152e-150	TRUE
chr9_140637872_140637891_EHMT1_p	EHMT1	102.04	4238.9	4340.94	41.5416	5.3628	8557000	89224	13.85	1	1.0099e-43	2.0198e-43	2.4154e-41	TRUE
chr2_18736750_18736769_RDH14_p	RDH14	339.61	14107	14446.6	41.5388	5.3722	94764000	1725500	10.481	1	8.8146e-26	1.7629e-25	1.6912e-23	TRUE
chr11_92715397_92715416_MTNR1B_p	MTNR1B	320.14	13298	13618.1	41.5381	5.372	84216000	1491800	10.626	1	1.8776e-26	3.7551e-26	3.6327e-24	TRUE
chr1_108735120_108735139_SLC25A24_m	SLC25A24	6.2314	258.42	264.651	41.4706	5.1649	31801	97.015	25.604	1	9.2814e-145	1.8563e-144	3.7019e-142	TRUE
chr1_222923352_222923371_FAM177B_p	FAM177B	20.252	838.56	858.812	41.4063	5.304	334810	1677.5	19.98	1	6.0158e-89	1.2032e-88	1.8971e-86	TRUE
chr14_95934283_95934302_SYNE3_m	SYNE3	256.27	10526	10782.3	41.0739	5.3546	52729000	862190	11.06	1	1.6188e-28	3.2377e-28	3.3364e-26	TRUE
chr13_53237226_53237245_SUGT1_p	SUGT1	17.915	735.72	753.635	41.0673	5.2835	257620	1243	20.359	1	2.766e-92	5.5321e-92	8.9622e-90	TRUE
chr9_35102094_35102113_STOML2_p	STOML2	24.926	1019.2	1044.13	40.889	5.2983	494280	2789.3	18.826	1	3.4023e-79	6.8046e-79	1.0057e-76	TRUE
chr7_95775902_95775921_SLC25A13_p	SLC25A13	73.219	2983.7	3056.92	40.7504	5.3297	4235600	39409	14.661	1	8.8483e-49	1.7697e-48	2.2174e-46	TRUE
chr1_44679447_44679466_DMAP1_p	DMAP1	1.5578	63.288	64.8458	40.6265	4.6515	1905.3	4.5392	28.974	1	9.2153e-185	1.8431e-184	4.1291e-182	TRUE
chr6_44253952_44253971_TCTE1_p	TCTE1	0.77892	31.644	32.4229	40.6255	4.1977	476.32	1.3192	26.872	1	3.0695e-159	6.1391e-159	1.2783e-156	TRUE
chr21_45528924_45528943_PWP2_p	PWP2	2.3368	94.931	97.2678	40.6244	4.8455	4286.9	10.434	28.665	1	6.7301e-181	1.346e-180	2.9779e-178	TRUE
chr3_8675402_8675421_SSUH2_m	SSUH2	2.3368	94.931	97.2678	40.6244	4.8455	4286.9	10.434	28.665	1	6.7301e-181	1.346e-180	2.9779e-178	TRUE
chr17_47869251_47869270_KAT7_p	KAT7	179.15	7247.7	7426.85	40.456	5.3304	24982000	356930	11.831	1	2.172e-32	4.3439e-32	4.6596e-30	TRUE
chr11_47650509_47650528_MTCH2_m	MTCH2	2.3368	93.613	95.9498	40.0603	4.8255	4165.7	10.434	28.257	1	7.5781e-176	1.5156e-175	3.3427e-173	TRUE
chr1_246729171_246729190_TFB2M_p	TFB2M	3.1157	123.94	127.056	39.7792	4.9239	7299	19.568	27.314	1	1.9228e-164	3.8456e-164	8.3005e-162	TRUE
chr1_29529656_29529675_MECR_m	MECR	3.8946	151.63	155.525	38.9334	4.9627	10912	32.406	25.951	1	1.1635e-148	2.327e-148	4.7751e-146	TRUE
chr11_17098705_17098724_RPS13_p	RPS13	0.77892	30.325	31.1039	38.9321	4.1383	436.49	1.3192	25.725	1	4.1396e-146	8.2791e-146	1.6604e-143	TRUE
chr2_32264361_32264380_DPY30_p	DPY30	151.89	5910.8	6062.69	38.915	5.273	16582000	237670	11.813	1	2.6968e-32	5.3936e-32	5.768e-30	TRUE
chr2_68401886_68401905_PNO1_p	PNO1	172.92	6683.4	6856.32	38.6502	5.2643	21193000	327120	11.383	1	4.1045e-30	8.2089e-30	8.5717e-28	TRUE
chr1_112020600_112020619_C1orf162_p	C1orf162	196.29	7585.3	7781.59	38.6433	5.265	27299000	447010	11.052	1	1.75e-28	3.5e-28	3.6016e-26	TRUE
chr19_36149497_36149516_COX6B1_p	COX6B1	11.684	449.61	461.294	38.4808	5.1508	95888	438.99	20.901	1	3.6727e-97	7.3453e-97	1.2037e-94	TRUE
chrX_48557371_48557390_SUV39H1_m	SUV39H1	7.7892	299.3	307.089	38.425	5.0945	42488	165.12	22.686	1	4.2672e-114	8.5344e-114	1.5734e-111	TRUE
chr6_87796108_87796127_CGA_m	CGA	211.09	8102.1	8313.19	38.3822	5.2557	31134000	534680	10.792	1	3.0725e-27	6.1449e-27	6.0088e-25	TRUE
chr4_25258275_25258294_PI4K2B_p	PI4K2B	264.83	10142	10406.8	38.2963	5.2538	48778000	934960	10.215	1	1.4005e-24	2.8009e-24	2.6369e-22	TRUE
chr1_9714370_9714389_C1orf200_p	C1orf200	119.95	4577.8	4697.75	38.1642	5.2424	9936200	132890	12.229	1	1.7343e-34	3.4686e-34	3.8979e-32	TRUE
chrX_55247039_55247058_PAGE5_p	PAGE5	202.52	7685.5	7888.02	37.9493	5.2391	27997000	482790	10.769	1	3.9032e-27	7.8064e-27	7.6229e-25	TRUE
chr20_47683021_47683040_CSE1L_m	CSE1L	0.77892	29.007	29.7859	37.24	4.0762	398.41	1.3192	24.577	1	1.4976e-133	2.9952e-133	5.8415e-131	TRUE
chr2_191792074_191792093_GLS_p	GLS	2.3368	87.02	89.3568	37.239	4.7213	3585.7	10.434	26.216	1	1.1306e-151	2.2612e-151	4.6671e-149	TRUE
chr19_2180752_2180771_DOT1L_m	DOT1L	24.147	891.3	915.447	36.9114	5.1491	375980	2580.5	17.07	1	1.806e-65	3.6121e-65	4.9367e-63	TRUE
chr17_47875784_47875803_KAT7_p	KAT7	122.29	4501.3	4623.59	36.8084	5.1905	9588000	139350	11.731	1	7.0708e-32	1.4142e-31	1.5032e-29	TRUE
chr9_34521690_34521709_ENHO_m	ENHO	184.6	6742.8	6927.4	36.5265	5.1832	21505000	384290	10.579	1	3.0176e-26	6.0351e-26	5.8131e-24	TRUE
chr11_19251063_19251082_E2F8_m	E2F8	4.6735	170.09	174.763	36.3946	4.9143	13681	49.356	23.545	1	9.4773e-123	1.8955e-122	3.6366e-120	TRUE
chr7_91794045_91794064_LRRD1_m	LRRD1	35.831	1302.7	1338.53	36.3568	5.1455	802440	6796.3	15.367	1	2.0431e-53	4.0861e-53	5.1843e-51	TRUE
chr12_56826857_56826876_TIMELESS_m	TIMELESS	6.2314	225.46	231.691	36.1813	4.9689	24031	97.015	22.258	1	6.4452e-110	1.289e-109	2.2533e-107	TRUE
chr9_19049782_19049801_RRAGA_m	RRAGA	64.651	2324.5	2389.15	35.9546	5.1466	2553500	29011	13.268	1	2.7494e-40	5.4987e-40	6.4666e-38	TRUE
chr13_21751102_21751121_MRP63_p	MRP63	0.77892	27.688	28.4669	35.5467	4.0114	362.06	1.3192	23.429	1	1.4537e-121	2.9073e-121	5.4165e-119	TRUE
chr11_14535960_14535979_PSMA1_p	PSMA1	0.77892	27.688	28.4669	35.5467	4.0114	362.06	1.3192	23.429	1	1.4537e-121	2.9073e-121	5.4165e-119	TRUE
chr10_127462454_127462473_MMP21_m	MMP21	189.28	6699.2	6888.48	35.3931	5.138	21190000	408710	10.183	1	1.9169e-24	3.8338e-24	3.5997e-22	TRUE
chr2_219735917_219735936_WNT6_m	WNT6	26.483	932.17	958.653	35.1988	5.0855	410140	3236.3	15.92	1	3.3642e-57	6.7283e-57	8.8211e-55	TRUE
chr10_116698118_116698137_TRUB1_m	TRUB1	141.76	4954.9	5096.66	34.9527	5.1174	11583000	200530	10.748	1	4.8364e-27	9.6728e-27	9.4195e-25	TRUE
chr19_44096926_44096945_IRGQ_m	IRGQ	10.126	353.36	363.486	34.8963	4.9932	58903	310.45	19.48	1	1.1323e-84	2.2646e-84	3.5159e-82	TRUE
chr8_103424429_103424448_UBR5_p	UBR5	10.126	353.36	363.486	34.8963	4.9932	58903	310.45	19.48	1	1.1323e-84	2.2646e-84	3.5159e-82	TRUE
chr6_30883597_30883616_VARS2_p	VARS2	5.4525	189.86	195.312	34.8207	4.8865	17004	70.781	21.919	1	1.1485e-106	2.297e-106	3.9857e-104	TRUE
chr20_44596418_44596437_ZNF335_m	ZNF335	14.021	487.84	501.861	34.7935	5.0243	112250	683.68	18.121	1	1.5386e-73	3.0771e-73	4.4459e-71	TRUE
chr14_21161831_21161850_ANG_p	ANG	90.355	3122.2	3212.55	34.5548	5.0954	4596000	66135	11.789	1	3.4774e-32	6.9547e-32	7.4152e-30	TRUE
chr16_31214339_31214358_C16orf98_p	C16orf98	143.32	4950.9	5094.22	34.5444	5.1006	11557000	206000	10.592	1	2.5894e-26	5.1787e-26	5.0018e-24	TRUE
chr1_224559077_224559096_CNIH4_m	CNIH4	137.87	4736	4873.87	34.3512	5.0922	10571000	187230	10.627	1	1.793e-26	3.5861e-26	3.4778e-24	TRUE
chr7_42187858_42187877_GLI3_p	GLI3	257.04	8746.9	9003.94	34.0293	5.0832	36039000	868660	9.1091	1	6.8261e-20	1.3652e-19	1.1673e-17	TRUE
chr16_31214315_31214334_C16orf98_p	C16orf98	153.45	5206.7	5360.15	33.9309	5.0755	12768000	243720	10.236	1	1.1012e-24	2.2025e-24	2.0818e-22	TRUE
chr19_59063646_59063665_CHMP2A_m	CHMP2A	17.915	607.82	625.735	33.928	5.0084	174000	1243	16.732	1	5.5364e-63	1.1073e-62	1.4989e-60	TRUE
chr22_18111381_18111400_ATP6V1E1_p	ATP6V1E1	63.872	2163.6	2227.47	33.874	5.0604	2204500	28159	12.513	1	4.8799e-36	9.7598e-36	1.1073e-33	TRUE
chr18_43669633_43669652_ATP5A1_p	ATP5A1	0.77892	26.37	27.1489	33.8546	3.9435	327.45	1.3192	22.281	1	3.7868e-110	7.5736e-110	1.3272e-107	TRUE
chr3_119396072_119396091_COX17_p	COX17	0.77892	26.37	27.1489	33.8546	3.9435	327.45	1.3192	22.281	1	3.7868e-110	7.5736e-110	1.3272e-107	TRUE
chr5_134116912_134116931_DDX46_p	DDX46	0.77892	26.37	27.1489	33.8546	3.9435	327.45	1.3192	22.281	1	3.7868e-110	7.5736e-110	1.3272e-107	TRUE
chr4_57337970_57337989_SRP72_p	SRP72	0.77892	26.37	27.1489	33.8546	3.9435	327.45	1.3192	22.281	1	3.7868e-110	7.5736e-110	1.3272e-107	TRUE
chr13_27649335_27649354_USP12_p	USP12	0.77892	26.37	27.1489	33.8546	3.9435	327.45	1.3192	22.281	1	3.7868e-110	7.5736e-110	1.3272e-107	TRUE
chr19_10599976_10599995_KEAP1_m	KEAP1	26.483	891.3	917.783	33.6556	5.0209	373950	3236.3	15.202	1	2.5256e-52	5.0513e-52	6.3745e-50	TRUE
chr4_77817379_77817398_SOWAHB_m	SOWAHB	135.53	4536.9	4672.43	33.4752	5.0547	9686100	179510	10.388	1	2.2406e-25	4.4812e-25	4.2814e-23	TRUE
chr21_27462247_27462266_APP_p	APP	111.39	3707.6	3818.99	33.2849	5.0443	6466400	110720	10.808	1	2.506e-27	5.0119e-27	4.9145e-25	TRUE
chr19_18650504_18650523_FKBP8_m	FKBP8	30.378	1004.7	1035.08	33.0733	5.0023	474640	4531.4	14.474	1	1.3157e-47	2.6314e-47	3.274e-45	TRUE
chr5_157158618_157158637_THG1L_p	THG1L	1.5578	51.421	52.9788	33.0087	4.3571	1243.2	4.5392	23.404	1	2.5364e-121	5.0728e-121	9.426e-119	TRUE
chr18_2572988_2573007_NDC80_p	NDC80	3.1157	102.84	105.956	33.007	4.6571	4972.7	19.568	22.545	1	9.9823e-113	1.9965e-112	3.6712e-110	TRUE
chr3_65479208_65479227_MAGI1_p	MAGI1	69.324	2273.1	2342.42	32.7895	5.0151	2428300	34448	11.874	1	1.2582e-32	2.5163e-32	2.7074e-30	TRUE
chr10_28872365_28872384_WAC_m	WAC	9.3471	305.89	315.237	32.7257	4.8904	43969	255.91	18.537	1	7.1931e-77	1.4386e-76	2.113e-74	TRUE
chr18_47812945_47812964_CXXC1_m	CXXC1	59.198	1931.6	1990.8	32.6295	5.0047	1752900	23357	12.252	1	1.2657e-34	2.5315e-34	2.8493e-32	TRUE
chr3_169525237_169525256_LRRC34_p	LRRC34	100.48	3276.4	3376.88	32.6075	5.0133	5043400	85907	10.836	1	1.8355e-27	3.671e-27	3.7288e-25	TRUE
chr6_25727143_25727162_HIST1H2BA_m	HIST1H2BA	108.27	3508.5	3616.77	32.4051	5.0053	5780800	103250	10.582	1	2.8552e-26	5.7104e-26	5.5078e-24	TRUE
chr12_3806030_3806049_EFCAB4B_m	EFCAB4B	176.82	5707.7	5884.52	32.2797	5.0047	15296000	345570	9.4087	1	4.0645e-21	8.129e-21	7.0875e-19	TRUE
chr19_19774286_19774305_ATP13A1_p	ATP13A1	4.6735	150.31	154.983	32.1622	4.7371	10605	49.356	20.73	1	1.2496e-95	2.4992e-95	4.0863e-93	TRUE
chr17_61833871_61833890_CCDC47_p	CCDC47	0.77892	25.051	25.8299	32.1612	3.8723	294.57	1.3192	21.133	1	2.648e-99	5.296e-99	8.7195e-97	TRUE
chr14_103805667_103805686_EIF5_m	EIF5	0.77892	25.051	25.8299	32.1612	3.8723	294.57	1.3192	21.133	1	2.648e-99	5.296e-99	8.7195e-97	TRUE
chr6_107533390_107533409_PDSS2_m	PDSS2	0.77892	25.051	25.8299	32.1612	3.8723	294.57	1.3192	21.133	1	2.648e-99	5.296e-99	8.7195e-97	TRUE
chr19_36604650_36604669_POLR2I_p	POLR2I	0.77892	25.051	25.8299	32.1612	3.8723	294.57	1.3192	21.133	1	2.648e-99	5.296e-99	8.7195e-97	TRUE
chr3_39453133_39453152_RPSA_p	RPSA	0.77892	25.051	25.8299	32.1612	3.8723	294.57	1.3192	21.133	1	2.648e-99	5.296e-99	8.7195e-97	TRUE
chr2_158991362_158991381_UPP2_p	UPP2	0.77892	25.051	25.8299	32.1612	3.8723	294.57	1.3192	21.133	1	2.648e-99	5.296e-99	8.7195e-97	TRUE
chr17_76823338_76823357_USP36_p	USP36	0.77892	25.051	25.8299	32.1612	3.8723	294.57	1.3192	21.133	1	2.648e-99	5.296e-99	8.7195e-97	TRUE
chr17_40930982_40931001_VPS25_m	VPS25	0.77892	25.051	25.8299	32.1612	3.8723	294.57	1.3192	21.133	1	2.648e-99	5.296e-99	8.7195e-97	TRUE
chr15_91312748_91312767_BLM_p	BLM	2.3368	75.154	77.4908	32.1611	4.5124	2651.2	10.434	22.543	1	1.0337e-112	2.0674e-112	3.7918e-110	TRUE
chr7_107395915_107395934_CBLL1_p	CBLL1	93.471	2993	3086.47	32.0206	4.986	4203600	71893	10.814	1	2.3258e-27	4.6517e-27	4.5739e-25	TRUE
chr3_53531336_53531355_CACNA1D_m	CACNA1D	72.44	2287.6	2360.04	31.5792	4.9617	2453400	38385	11.306	1	9.4769e-30	1.8954e-29	1.9762e-27	TRUE
chrX_47918913_47918932_ZNF630_p	ZNF630	41.283	1301.3	1342.58	31.5214	4.9449	793880	9625.7	12.843	1	7.0721e-38	1.4144e-37	1.6309e-35	TRUE
chr11_62334267_62334286_EEF1G_p	EEF1G	6.2314	195.14	201.371	31.3156	4.7614	17843	97.015	19.179	1	3.7703e-82	7.5406e-82	1.1631e-79	TRUE
chr1_159273951_159273970_FCER1A_p	FCER1A	113.72	3549.4	3663.12	31.2117	4.9517	5901900	116530	10.065	1	6.2807e-24	1.2561e-23	1.1701e-21	TRUE
chr12_121706452_121706471_CAMKK2_m	CAMKK2	142.54	4443.3	4585.84	31.1723	4.9524	9248300	203250	9.5395	1	1.1495e-21	2.299e-21	2.0219e-19	TRUE
chr9_116152717_116152736_ALAD_m	ALAD	85.682	2666	2751.68	31.1151	4.9433	3329000	58029	10.711	1	7.0372e-27	1.4074e-26	1.3687e-24	TRUE
chr7_98247133_98247152_NPTX2_m	NPTX2	68.545	2130.7	2199.24	31.0847	4.9379	2126200	33503	11.266	1	1.4935e-29	2.987e-29	3.1098e-27	TRUE
chr18_47811395_47811414_CXXC1_m	CXXC1	84.903	2634.3	2719.2	31.0272	4.9391	3249800	56739	10.703	1	7.7084e-27	1.5417e-26	1.4972e-24	TRUE
chrX_48792259_48792278_OTUD5_m	OTUD5	73.219	2270.4	2343.62	31.0083	4.9357	2413900	39409	11.068	1	1.3896e-28	2.7792e-28	2.8724e-26	TRUE
chr7_156526937_156526956_LMBR1_m	LMBR1	158.9	4892.9	5051.8	30.7923	4.9357	11205000	265610	9.1855	1	3.2967e-20	6.5934e-20	5.6787e-18	TRUE
chrX_47083850_47083869_CDK16_m	CDK16	292.88	9017.2	9310.08	30.788	4.9396	38057000	1198100	7.9706	1	1.3044e-15	2.6089e-15	2.0364e-13	TRUE
chrX_114869253_114869272_PLS3_p	PLS3	117.62	3590.2	3707.82	30.5237	4.9201	6029600	126600	9.7597	1	1.331e-22	2.662e-22	2.4349e-20	TRUE
chr13_24433039_24433058_MIPEP_m	MIPEP	1.5578	47.466	49.0238	30.4699	4.244	1053.8	4.5392	21.547	1	3.6466e-103	7.2932e-103	1.2563e-100	TRUE
chr12_121018966_121018985_POP5_m	POP5	1.5578	47.466	49.0238	30.4699	4.244	1053.8	4.5392	21.547	1	3.6466e-103	7.2932e-103	1.2563e-100	TRUE
chr14_45579365_45579384_PRPF39_p	PRPF39	1.5578	47.466	49.0238	30.4699	4.244	1053.8	4.5392	21.547	1	3.6466e-103	7.2932e-103	1.2563e-100	TRUE
chr5_156566025_156566044_MED7_m	MED7	0.77892	23.733	24.5119	30.4691	3.7974	263.44	1.3192	19.985	1	4.972e-89	9.944e-89	1.5714e-86	TRUE
chr13_51509038_51509057_RNASEH2B_m	RNASEH2B	0.77892	23.733	24.5119	30.4691	3.7974	263.44	1.3192	19.985	1	4.972e-89	9.944e-89	1.5714e-86	TRUE
chr8_146017391_146017410_RPL8_m	RPL8	0.77892	23.733	24.5119	30.4691	3.7974	263.44	1.3192	19.985	1	4.972e-89	9.944e-89	1.5714e-86	TRUE
chr2_61749748_61749767_XPO1_m	XPO1	0.77892	23.733	24.5119	30.4691	3.7974	263.44	1.3192	19.985	1	4.972e-89	9.944e-89	1.5714e-86	TRUE
chr13_28367909_28367928_GSX1_p	GSX1	159.68	4836.2	4995.88	30.2868	4.9119	10935000	268830	9.0195	1	1.5211e-19	3.0422e-19	2.5825e-17	TRUE
chr11_74203263_74203282_LIPT2_m	LIPT2	6.2314	188.54	194.771	30.2564	4.7121	16619	97.015	18.51	1	1.173e-76	2.3461e-76	3.4388e-74	TRUE
chr1_151227258_151227277_PSMD4_p	PSMD4	7.7892	232.05	239.839	29.7912	4.7288	25147	165.12	17.453	1	2.2569e-68	4.5138e-68	6.2537e-66	TRUE
chr2_242035838_242035857_MTERFD2_m	MTERFD2	5.4525	162.17	167.622	29.7423	4.6604	12281	70.781	18.628	1	1.2808e-77	2.5615e-77	3.778e-75	TRUE
chr17_685896_685915_RNMTL1_p	RNMTL1	3.8946	114.71	118.605	29.4536	4.5632	6139.9	32.406	19.466	1	1.4096e-84	2.8192e-84	4.3578e-82	TRUE
chr6_160164745_160164764_WTAP_p	WTAP	3.8946	114.71	118.605	29.4536	4.5632	6139.9	32.406	19.466	1	1.4096e-84	2.8192e-84	4.3578e-82	TRUE
chr8_59329491_59329510_UBXN2B_p	UBXN2B	222.77	6559.5	6782.27	29.4452	4.8737	20077000	610570	8.1096	1	4.1494e-16	8.2988e-16	6.5499e-14	TRUE
chr8_37967934_37967953_ASH2L_p	ASH2L	62.314	1831.4	1893.71	29.3899	4.8551	1564800	26499	10.868	1	1.2668e-27	2.5337e-27	2.5809e-25	TRUE
chr10_71912266_71912285_SAR1A_m	SAR1A	38.167	1118.1	1156.27	29.2949	4.8365	583110	7937.5	12.121	1	6.1196e-34	1.2239e-33	1.3732e-31	TRUE
chr11_18764545_18764564_PTPN5_p	PTPN5	169.81	4973.3	5143.11	29.2874	4.8641	11537000	312800	8.5888	1	7.0972e-18	1.4194e-17	1.1753e-15	TRUE
chr12_56361670_56361689_CDK2_m	CDK2	3.1157	90.976	94.0917	29.1992	4.482	3859.7	19.568	19.862	1	5.7079e-88	1.1416e-87	1.796e-85	TRUE
chr7_128505575_128505594_ATP6V1F_p	ATP6V1F	5.4525	158.22	163.672	29.0179	4.625	11669	70.781	18.158	1	7.4832e-74	1.4966e-73	2.1712e-71	TRUE
chr10_101728860_101728879_DNMBP_p	DNMBP	502.41	14553	15055.4	28.9664	4.8536	98717000	4528600	6.6028	1	3.3996e-11	6.7992e-11	4.6151e-09	TRUE
chr17_10596235_10596254_SCO1_m	SCO1	7.7892	225.46	233.249	28.9452	4.6874	23691	165.12	16.94	1	1.577e-64	3.154e-64	4.3023e-62	TRUE
chr10_69644647_69644666_SIRT1_p	SIRT1	123.07	3554.7	3677.77	28.8836	4.8409	5887900	141550	9.1209	1	5.9283e-20	1.1857e-19	1.0162e-17	TRUE
chr16_2003029_2003048_RPL3L_m	RPL3L	93.471	2691	2784.47	28.7897	4.8327	3373700	71893	9.6878	1	2.6707e-22	5.3414e-22	4.8605e-20	TRUE
chr17_73663439_73663458_SAP30BP_p	SAP30BP	1.5578	44.829	46.3868	28.7771	4.1632	936.18	4.5392	20.31	1	6.8726e-92	1.3745e-91	2.2217e-89	TRUE
chr13_37619431_37619450_SUPT20H_m	SUPT20H	21.031	605.19	626.221	28.7761	4.7822	170620	1839.8	13.619	1	2.2445e-42	4.4891e-42	5.3413e-40	TRUE
chr3_49060324_49060343_NDUFAF3_p	NDUFAF3	3.1157	89.657	92.7727	28.7759	4.4612	3744.7	19.568	19.564	1	2.0645e-85	4.1289e-85	6.4528e-83	TRUE
chr11_46741405_46741424_F2_m	F2	0.77892	22.414	23.1929	28.7757	3.7183	234.05	1.3192	18.837	1	2.5076e-79	5.0152e-79	7.428e-77	TRUE
chr19_36604925_36604944_POLR2I_m	POLR2I	0.77892	22.414	23.1929	28.7757	3.7183	234.05	1.3192	18.837	1	2.5076e-79	5.0152e-79	7.428e-77	TRUE
chr17_37357561_37357580_RPL19_m	RPL19	0.77892	22.414	23.1929	28.7757	3.7183	234.05	1.3192	18.837	1	2.5076e-79	5.0152e-79	7.428e-77	TRUE
chr11_57089326_57089345_TNKS1BP1_m	TNKS1BP1	0.77892	22.414	23.1929	28.7757	3.7183	234.05	1.3192	18.837	1	2.5076e-79	5.0152e-79	7.428e-77	TRUE
chr1_229781605_229781624_URB2_m	URB2	0.77892	22.414	23.1929	28.7757	3.7183	234.05	1.3192	18.837	1	2.5076e-79	5.0152e-79	7.428e-77	TRUE
chr1_228584846_228584865_TRIM11_m	TRIM11	455.67	13044	13499.7	28.626	4.8362	79231000	3560200	6.6715	1	2.1263e-11	4.2526e-11	2.906e-09	TRUE
chr1_11073853_11073872_TARDBP_p	TARDBP	5.4525	154.26	159.712	28.2916	4.5887	11072	70.781	17.688	1	3.5075e-70	7.015e-70	9.7955e-68	TRUE
chr10_21903803_21903822_MLLT10_p	MLLT10	7.7892	220.19	227.979	28.2686	4.6534	22557	165.12	16.529	1	1.5533e-61	3.1067e-61	4.0957e-59	TRUE
chr9_99797918_99797937_CTSV_m	CTSV	114.5	3222.4	3336.9	28.1432	4.8026	4829500	118500	9.0282	1	1.384e-19	2.768e-19	2.3553e-17	TRUE
chr2_105956131_105956150_C2orf49_p	C2orf49	114.5	3221.1	3335.6	28.1319	4.802	4825400	118500	9.0244	1	1.4333e-19	2.8666e-19	2.4363e-17	TRUE
chr2_74726475_74726494_LBX2_p	LBX2	90.355	2528.9	2619.26	27.9885	4.7914	2973200	66135	9.4822	1	1.954e-21	3.908e-21	3.4241e-19	TRUE
chr8_41839414_41839433_KAT6A_m	KAT6A	70.103	1961.9	2032	27.986	4.7869	1789500	35409	10.054	1	6.861e-24	1.3722e-23	1.2766e-21	TRUE
chrX_129299556_129299575_AIFM1_p	AIFM1	1.5578	43.51	45.0678	27.9304	4.1211	880	4.5392	19.691	1	1.682e-86	3.3641e-86	5.2691e-84	TRUE
chr12_124210793_124210812_ATP6V0A2_p	ATP6V0A2	3.1157	87.02	90.1357	27.9295	4.4186	3520	19.568	18.968	1	2.0703e-80	4.1405e-80	6.3449e-78	TRUE
chr14_95595894_95595913_DICER1_m	DICER1	6.2314	172.72	178.951	27.7177	4.5864	13860	97.015	16.903	1	2.8903e-64	5.7807e-64	7.8702e-62	TRUE
chr13_49796417_49796436_MLNR_p	MLNR	21.81	603.87	625.68	27.6878	4.7289	169400	2011.1	12.979	1	1.1677e-38	2.3354e-38	2.7104e-36	TRUE
chr11_118307226_118307245_KMT2A_p	KMT2A	15.578	431.15	446.728	27.6769	4.7041	86348	883.76	13.979	1	1.4963e-44	2.9926e-44	3.591e-42	TRUE
chrX_77160675_77160694_COX7B_p	COX7B	16.357	452.24	468.597	27.6481	4.7067	94998	995.45	13.815	1	1.4752e-43	2.9504e-43	3.5223e-41	TRUE
chrX_125685410_125685429_DCAF12L1_p	DCAF12L1	61.535	1683.7	1745.24	27.3617	4.7517	1315700	25691	10.121	1	3.4442e-24	6.8884e-24	6.4421e-22	TRUE
chrX_48801439_48801458_OTUD5_p	OTUD5	15.578	424.55	440.128	27.2532	4.682	83630	883.76	13.757	1	3.2924e-43	6.5849e-43	7.8482e-41	TRUE
chr21_27141393_27141412_GABPA_p	GABPA	0.77892	21.096	21.8749	27.0837	3.6347	206.39	1.3192	17.689	1	3.3984e-70	6.7968e-70	9.5095e-68	TRUE
chr5_137902369_137902388_HSPA9_m	HSPA9	0.77892	21.096	21.8749	27.0837	3.6347	206.39	1.3192	17.689	1	3.3984e-70	6.7968e-70	9.5095e-68	TRUE
chr12_99038473_99038492_IKBIP_m	IKBIP	55.304	1487.3	1542.6	26.8932	4.7243	1025200	19756	10.188	1	1.7205e-24	3.4409e-24	3.2351e-22	TRUE
chr8_71087020_71087039_NCOA2_m	NCOA2	225.11	6046.6	6271.71	26.8606	4.7413	16945000	626470	7.355	1	1.5597e-13	3.1194e-13	2.2581e-11	TRUE
chr14_23588026_23588045_CEBPE_p	CEBPE	10.905	292.7	303.605	26.8409	4.6247	39706	371.4	14.622	1	1.4147e-48	2.8294e-48	3.5391e-46	TRUE
chr1_150280575_150280594_MRPS21_p	MRPS21	3.8946	104.16	108.055	26.7447	4.4253	5026.6	32.406	17.613	1	1.2924e-69	2.5848e-69	3.6023e-67	TRUE
chr16_1822372_1822391_MRPS34_p	MRPS34	2.3368	61.969	64.3058	26.5187	4.2381	1778	10.434	18.461	1	2.7814e-76	5.5629e-76	8.137e-74	TRUE
chr17_36863747_36863766_MLLT6_p	MLLT6	29.599	784.5	814.099	26.5043	4.6821	284940	4251.5	11.578	1	3.9642e-31	7.9285e-31	8.3403e-29	TRUE
chr1_162731027_162731046_DDR2_p	DDR2	129.3	3393.8	3523.1	26.2475	4.7034	5328500	159860	8.1648	1	2.5689e-16	5.1379e-16	4.0733e-14	TRUE
chr14_94568199_94568218_IFI27L1_m	IFI27L1	80.229	2085.9	2166.13	25.9993	4.6832	2011300	49356	9.0277	1	1.3675e-19	2.7349e-19	2.33e-17	TRUE
chr4_4228319_4228338_OTOP1_p	OTOP1	5.4525	141.08	146.532	25.8744	4.4607	9197.2	70.781	16.121	1	1.2312e-58	2.4623e-58	3.2402e-56	TRUE
chr20_5556526_5556545_GPCPD1_p	GPCPD1	120.73	3119.5	3240.23	25.8386	4.68	4496400	135020	8.1611	1	2.6408e-16	5.2816e-16	4.1825e-14	TRUE
chrX_48564920_48564939_SUV39H1_p	SUV39H1	35.052	897.89	932.942	25.6159	4.64	372250	6439.1	10.753	1	4.301e-27	8.6021e-27	8.3883e-25	TRUE
chr1_234510010_234510029_COA6_p	COA6	6.2314	159.54	165.771	25.6026	4.4725	11751	97.015	15.565	1	8.594e-55	1.7188e-54	2.2451e-52	TRUE
chr9_135704055_135704074_AK8_m	AK8	129.3	3294.9	3424.2	25.4826	4.6608	5010500	159860	7.9174	1	1.9339e-15	3.8678e-15	3.0091e-13	TRUE
chr7_151093161_151093180_WDR86_p	WDR86	283.53	7208.2	7491.73	25.4231	4.6632	23975000	1106100	6.5843	1	3.7689e-11	7.5378e-11	5.1067e-09	TRUE
chr6_31773854_31773873_LSM2_m	LSM2	1.5578	39.555	41.1128	25.3916	3.9869	721.88	4.5392	17.834	1	2.4928e-71	4.9856e-71	7.1594e-69	TRUE
chr2_216177286_216177305_ATIC_p	ATIC	0.77892	19.777	20.5559	25.3903	3.5459	180.47	1.3192	16.541	1	1.2382e-61	2.4764e-61	3.2708e-59	TRUE
chr9_117354851_117354870_ATP6V1G1_p	ATP6V1G1	0.77892	19.777	20.5559	25.3903	3.5459	180.47	1.3192	16.541	1	1.2382e-61	2.4764e-61	3.2708e-59	TRUE
chr9_114090023_114090042_OR2K2_m	OR2K2	0.77892	19.777	20.5559	25.3903	3.5459	180.47	1.3192	16.541	1	1.2382e-61	2.4764e-61	3.2708e-59	TRUE
chr1_45079832_45079851_RNF220_p	RNF220	0.77892	19.777	20.5559	25.3903	3.5459	180.47	1.3192	16.541	1	1.2382e-61	2.4764e-61	3.2708e-59	TRUE
chr4_111409814_111409833_ENPEP_p	ENPEP	148.77	3774.8	3923.57	25.3734	4.6559	6574200	225840	7.6301	1	1.8829e-14	3.7657e-14	2.8483e-12	TRUE
chr19_34857271_34857290_GPI_m	GPI	29.599	750.22	779.819	25.3461	4.6177	259650	4251.5	11.052	1	1.5905e-28	3.181e-28	3.2828e-26	TRUE
chr8_96059319_96059338_NDUFAF6_p	NDUFAF6	20.252	511.57	531.822	25.2602	4.5921	120700	1677.5	11.996	1	2.7048e-33	5.4097e-33	6.0503e-31	TRUE
chr19_13885281_13885300_C19orf53_p	C19orf53	5.4525	137.12	142.572	25.1481	4.42	8668.6	70.781	15.651	1	2.2216e-55	4.4432e-55	5.8144e-53	TRUE
chr6_36823715_36823734_PPIL1_p	PPIL1	15.578	391.59	407.168	25.1374	4.5656	70693	883.76	12.648	1	8.1533e-37	1.6307e-36	1.865e-34	TRUE
chr6_139159513_139159532_ECT2L_p	ECT2L	221.21	5553.5	5774.71	25.1051	4.6436	14217000	600100	6.8833	1	4.7738e-12	9.5476e-12	6.6463e-10	TRUE
chr4_54930389_54930408_CHIC2_m	CHIC2	124.63	3122.2	3246.83	25.0518	4.6358	4492700	146000	7.8449	1	3.4519e-15	6.9037e-15	5.33e-13	TRUE
chr7_100680664_100680683_MUC17_p	MUC17	16.357	408.73	425.087	24.9881	4.5611	76979	995.45	12.436	1	1.1892e-35	2.3785e-35	2.6942e-33	TRUE
chr8_21882796_21882815_NPM2_p	NPM2	367.65	9137.1	9504.75	24.8527	4.6316	38452000	2098000	6.0544	1	1.1739e-09	2.3478e-09	1.4867e-07	TRUE
chr5_118728605_118728624_TNFAIP8_p	TNFAIP8	291.32	7237.2	7528.52	24.8428	4.63	24123000	1182400	6.3876	1	1.391e-10	2.782e-10	1.8546e-08	TRUE
chr16_74694871_74694890_RFWD3_m	RFWD3	2.3368	58.014	60.3508	24.8263	4.1445	1550	10.434	17.236	1	9.2466e-67	1.8493e-66	2.5521e-64	TRUE
chr9_125391373_125391392_OR1B1_p	OR1B1	165.13	4097.9	4263.03	24.8162	4.6248	7733200	292010	7.2777	1	2.7385e-13	5.477e-13	3.9405e-11	TRUE
chr16_3842069_3842088_CREBBP_p	CREBBP	124.63	3090.5	3215.13	24.7974	4.6211	4398300	146000	7.762	1	6.6555e-15	1.3311e-14	1.0199e-12	TRUE
chr19_57641694_57641713_USP29_m	USP29	458.01	11336	11794	24.7506	4.6264	59169000	3605400	5.7291	1	8.4788e-09	1.6958e-08	1.0439e-06	TRUE
chr11_56185487_56185506_OR5R1_p	OR5R1	7.7892	192.5	200.289	24.7137	4.4604	17059	165.12	14.374	1	5.1425e-47	1.0285e-46	1.2752e-44	TRUE
chr9_111693344_111693363_IKBKAP_p	IKBKAP	5.4525	134.49	139.942	24.6657	4.3921	8324.8	70.781	15.337	1	2.9137e-53	5.8273e-53	7.367e-51	TRUE
chr6_31901971_31901990_C2_m	C2	162.8	4006.9	4169.7	24.6124	4.6129	7388500	281940	7.2396	1	3.6258e-13	7.2516e-13	5.2015e-11	TRUE
chr1_166831475_166831494_TADA1_m	TADA1	1.5578	38.236	39.7938	24.5449	3.9392	672.65	4.5392	17.215	1	1.3243e-66	2.6485e-66	3.6408e-64	TRUE
chr17_18429994_18430013_FAM106A_p	FAM106A	3.1157	76.472	79.5877	24.5441	4.2345	2690.6	19.568	16.583	1	6.0543e-62	1.2109e-61	1.6328e-59	TRUE
chr4_84376820_84376839_HELQ_m	HELQ	30.378	744.95	775.328	24.5227	4.5712	255300	4531.4	10.615	1	1.878e-26	3.7561e-26	3.6327e-24	TRUE
chr5_147209172_147209191_SPINK1_m	SPINK1	130.08	3189.4	3319.48	24.5188	4.6052	4679800	162240	7.5953	1	2.4502e-14	4.9005e-14	3.6987e-12	TRUE
chr3_120417361_120417380_RABL3_p	RABL3	239.13	5838.3	6077.43	24.4148	4.6039	15675000	727020	6.5667	1	4.2134e-11	8.4268e-11	5.6926e-09	TRUE
chr13_45914861_45914880_TPT1_m	TPT1	13.242	321.71	334.952	24.2947	4.5021	47577	594.92	12.647	1	8.2398e-37	1.648e-36	1.8818e-34	TRUE
chr11_63961711_63961730_STIP1_p	STIP1	38.167	915.03	953.197	23.9744	4.5477	384450	7937.5	9.8422	1	5.5626e-23	1.1125e-22	1.0256e-20	TRUE
chrX_70338615_70338634_MED12_m	MED12	21.031	503.66	524.691	23.9485	4.5177	116470	1839.8	11.252	1	1.6442e-29	3.2883e-29	3.4185e-27	TRUE
chr14_75470066_75470085_EIF2B2_p	EIF2B2	36.609	872.84	909.449	23.8422	4.5382	349640	7165	9.8791	1	3.8419e-23	7.6839e-23	7.0924e-21	TRUE
chr2_32264503_32264522_DPY30_m	DPY30	61.535	1464.8	1526.34	23.8043	4.5509	984640	25691	8.7551	1	1.5692e-18	3.1384e-18	2.614e-16	TRUE
chr1_155282147_155282166_FDPS_p	FDPS	0.77892	18.459	19.2379	23.6982	3.4514	156.29	1.3192	15.393	1	1.2135e-53	2.427e-53	3.1015e-51	TRUE
chr1_229738568_229738587_TAF5L_m	TAF5L	28.82	682.98	711.8	23.6981	4.5196	213960	3982.2	10.366	1	2.6127e-25	5.2253e-25	4.9789e-23	TRUE
chr4_73935350_73935369_COX18_m	COX18	6.2314	147.67	153.901	23.6977	4.3617	10003	97.015	14.36	1	6.2721e-47	1.2544e-46	1.5499e-44	TRUE
chr4_84026128_84026147_PLAC8_p	PLAC8	6.2314	147.67	153.901	23.6977	4.3617	10003	97.015	14.36	1	6.2721e-47	1.2544e-46	1.5499e-44	TRUE
chr12_94543724_94543743_PLXNC1_m	PLXNC1	256.27	6067.7	6323.97	23.677	4.5601	16886000	862190	6.2587	1	3.1893e-10	6.3787e-10	4.2125e-08	TRUE
chr19_33119035_33119054_ANKRD27_p	ANKRD27	31.157	735.72	766.877	23.6133	4.5179	248200	4821.9	10.146	1	2.5556e-24	5.1112e-24	4.7928e-22	TRUE
chr3_119394040_119394059_COX17_m	COX17	14.8	349.4	364.2	23.6081	4.471	55979	779.89	11.981	1	3.1671e-33	6.3342e-33	7.0731e-31	TRUE
chr10_103870711_103870730_LDB1_m	LDB1	28.82	677.7	706.52	23.5149	4.5084	210530	3982.2	10.283	1	6.2412e-25	1.2482e-24	1.183e-22	TRUE
chr19_42259567_42259586_CEACAM6_m	CEACAM6	12.463	291.39	303.853	23.3804	4.4408	38899	513.42	12.31	1	5.6661e-35	1.1332e-34	1.2795e-32	TRUE
chr12_118838485_118838504_SUDS3_p	SUDS3	67.766	1583.5	1651.27	23.3672	4.5262	1148700	32574	8.3983	1	3.5057e-17	7.0114e-17	5.6088e-15	TRUE
chr19_44635194_44635213_ZNF225_p	ZNF225	80.229	1865.7	1945.93	23.2547	4.5223	1593900	49356	8.0366	1	7.205e-16	1.441e-15	1.1335e-13	TRUE
chr8_109226921_109226940_EIF3E_m	EIF3E	14.8	344.13	358.93	23.252	4.4492	54228	779.89	11.793	1	3.0367e-32	6.0734e-32	6.4853e-30	TRUE
chr19_42839270_42839289_MEGF8_p	MEGF8	39.725	921.62	961.345	23.2	4.5018	388870	8757.4	9.4239	1	3.2704e-21	6.5408e-21	5.7098e-19	TRUE
chr6_112395901_112395920_TUBE1_p	TUBE1	3.8946	89.657	93.5516	23.0208	4.2112	3677.6	32.406	15.066	1	1.8111e-51	3.6221e-51	4.5628e-49	TRUE
chr19_38799923_38799942_YIF1B_m	YIF1B	99.702	2288.9	2388.6	22.9574	4.5071	2396300	84276	7.5411	1	3.6739e-14	7.3479e-14	5.5223e-12	TRUE
chr12_69756635_69756654_YEATS4_p	YEATS4	4.6735	106.8	111.474	22.8523	4.2479	5214.7	49.356	14.536	1	4.7631e-48	9.5262e-48	1.1874e-45	TRUE
chr18_180291_180310_USP14_m	USP14	3.1157	71.198	74.3137	22.8514	4.1328	2317.6	19.568	15.391	1	1.2366e-53	2.4733e-53	3.1549e-51	TRUE
chr15_75715135_75715154_SIN3A_p	SIN3A	91.134	2079.3	2170.43	22.8159	4.4969	1976300	67548	7.6496	1	1.5826e-14	3.1652e-14	2.3992e-12	TRUE
chr20_25485549_25485568_NINL_m	NINL	148.77	3392.5	3541.27	22.8037	4.5019	5260800	225840	6.8255	1	7.0322e-12	1.4064e-11	9.7522e-10	TRUE
chr5_887498_887517_BRD9_m	BRD9	8.5682	195.14	203.708	22.7749	4.3575	17404	207.55	12.95	1	1.6181e-38	3.2362e-38	3.7497e-36	TRUE
chr5_134190984_134191003_C5orf24_p	C5orf24	5.4525	123.94	129.392	22.7309	4.2752	7019.4	70.781	14.083	1	3.2415e-45	6.483e-45	7.7923e-43	TRUE
chr8_134237778_134237797_WISP1_m	WISP1	165.91	3720.8	3886.71	22.4266	4.4788	6318500	295420	6.5404	1	4.9484e-11	9.8968e-11	6.6665e-09	TRUE
chr6_32096846_32096865_FKBPL_p	FKBPL	31.157	697.48	728.637	22.386	4.441	221990	4821.9	9.5957	1	6.1915e-22	1.2383e-21	1.0945e-19	TRUE
chr3_186978554_186978573_MASP1_p	MASP1	4.6735	104.16	108.834	22.2874	4.2122	4948.9	49.356	14.161	1	1.067e-45	2.1341e-45	2.5826e-43	TRUE
chr19_10610251_10610270_KEAP1_p	KEAP1	34.273	763.41	797.683	22.2744	4.4377	265820	6093.3	9.3407	1	7.1436e-21	1.4287e-20	1.2426e-18	TRUE
chr17_61864506_61864525_DDX42_m	DDX42	20.252	450.92	471.172	22.2655	4.4104	92739	1677.5	10.515	1	5.3346e-26	1.0669e-25	1.0249e-23	TRUE
chr16_87873296_87873315_SLC7A5_p	SLC7A5	7.7892	172.72	180.509	22.1743	4.3049	13601	165.12	12.835	1	7.14e-38	1.428e-37	1.6438e-35	TRUE
chr14_75590759_75590778_NEK9_p	NEK9	172.92	3831.5	4004.42	22.1576	4.4618	6692700	327120	6.3968	1	1.2824e-10	2.5648e-10	1.7162e-08	TRUE
chr19_10624608_10624627_S1PR5_p	S1PR5	47.514	1050.8	1098.31	22.1156	4.4384	503330	13600	8.6035	1	5.8765e-18	1.1753e-17	9.7546e-16	TRUE
chr2_108604623_108604642_SLC5A7_m	SLC5A7	293.65	6481.7	6775.35	22.0729	4.4595	19146000	1205900	5.635	1	1.446e-08	2.8921e-08	1.7666e-06	TRUE
chr6_32096927_32096946_FKBPL_m	FKBPL	50.63	1115.4	1166.03	22.0304	4.4346	566910	15899	8.4448	1	2.3222e-17	4.6444e-17	3.728e-15	TRUE
chr2_89034105_89034124_RPIA_p	RPIA	1.5578	34.281	35.8388	22.006	3.7859	535.39	4.5392	15.359	1	2.0107e-53	4.0214e-53	5.1114e-51	TRUE
chr2_29063311_29063330_SPDYA_m	SPDYA	1.5578	34.281	35.8388	22.006	3.7859	535.39	4.5392	15.359	1	2.0107e-53	4.0214e-53	5.1114e-51	TRUE
chr1_28880241_28880260_TRNAU1AP_m	TRNAU1AP	13.242	291.39	304.632	22.005	4.3597	38682	594.92	11.404	1	2.8403e-30	5.6807e-30	5.9404e-28	TRUE
chr2_9658252_9658271_ADAM17_m	ADAM17	0.77892	17.14	17.9189	22.0048	3.3501	133.85	1.3192	14.245	1	3.2016e-46	6.4032e-46	7.7624e-44	TRUE
chr1_94341310_94341329_DNTTIP2_m	DNTTIP2	0.77892	17.14	17.9189	22.0048	3.3501	133.85	1.3192	14.245	1	3.2016e-46	6.4032e-46	7.7624e-44	TRUE
chr17_7156271_7156290_ELP5_p	ELP5	0.77892	17.14	17.9189	22.0048	3.3501	133.85	1.3192	14.245	1	3.2016e-46	6.4032e-46	7.7624e-44	TRUE
chr2_74757777_74757796_HTRA2_p	HTRA2	7.7892	171.4	179.189	22.0048	4.2939	13385	165.12	12.733	1	2.6719e-37	5.3438e-37	6.1217e-35	TRUE
chr17_48647064_48647083_CACNA1G_p	CACNA1G	86.461	1894.7	1981.16	21.9139	4.4379	1634800	59336	7.4231	1	8.9534e-14	1.7907e-13	1.3359e-11	TRUE
chr19_9959787_9959806_PIN1_p	PIN1	213.43	4592.3	4805.73	21.5167	4.421	9587300	549380	5.9078	1	2.8265e-09	5.6529e-09	3.5322e-07	TRUE
chr3_127323465_127323484_MCM2_m	MCM2	14.8	317.76	332.56	21.4703	4.3345	45891	779.89	10.848	1	1.4469e-27	2.8938e-27	2.9435e-25	TRUE
chr6_36339200_36339219_ETV7_p	ETV7	66.209	1421.3	1487.51	21.4669	4.4035	918180	30762	7.7263	1	8.5545e-15	1.7109e-14	1.3066e-12	TRUE
chr12_118814489_118814508_SUDS3_p	SUDS3	22.589	482.57	505.159	21.3631	4.3575	105790	2191.5	9.8257	1	6.3681e-23	1.2736e-22	1.171e-20	TRUE
chr4_185340680_185340699_IRF2_p	IRF2	292.88	6210.1	6502.98	21.2036	4.4016	17507000	1198100	5.406	1	5.3219e-08	1.0644e-07	6.2587e-06	TRUE
chr3_42633056_42633075_SS18L2_p	SS18L2	4.6735	98.887	103.561	21.1591	4.138	4438.1	49.356	13.41	1	3.5165e-41	7.033e-41	8.2846e-39	TRUE
chr17_53045698_53045717_COX11_m	COX11	9.3471	197.77	207.117	21.1584	4.2638	17752	255.91	11.779	1	3.4889e-32	6.9778e-32	7.4285e-30	TRUE
chr19_39191648_39191667_ACTN4_p	ACTN4	29.599	623.65	653.249	21.07	4.3515	176450	4251.5	9.1106	1	6.0665e-20	1.2133e-19	1.0387e-17	TRUE
chr19_6230599_6230618_MLLT1_p	MLLT1	97.366	2046.3	2143.67	21.0166	4.3794	1899200	79495	6.9124	1	3.7528e-12	7.5056e-12	5.261e-10	TRUE
chr3_115571414_115571433_LSAMP_m	LSAMP	21.031	441.69	462.721	21.0019	4.3287	88479	1839.8	9.8073	1	7.6097e-23	1.5219e-22	1.3939e-20	TRUE
chr3_85961575_85961594_CADM2_p	CADM2	440.09	9222.8	9662.89	20.9566	4.3862	38568000	3267800	4.8585	1	9.9187e-07	1.9837e-06	0.0001077	TRUE
chr1_229738334_229738353_TAF5L_p	TAF5L	39.725	829.33	869.055	20.8768	4.3497	311740	8757.4	8.4377	1	2.4363e-17	4.8727e-17	3.9067e-15	TRUE
chr4_76416957_76416976_RCHY1_p	RCHY1	2.3368	48.784	51.1208	20.8764	3.8992	1078.7	10.434	14.379	1	4.5683e-47	9.1367e-47	1.1348e-44	TRUE
chr20_36149756_36149775_NNAT_m	NNAT	5.4525	113.39	118.843	20.796	4.148	5825.3	70.781	12.83	1	7.5466e-38	1.5093e-37	1.7346e-35	TRUE
chr17_38209557_38209576_MED24_p	MED24	9.3471	193.82	203.167	20.7358	4.2348	17015	255.91	11.531	1	6.3581e-31	1.2716e-30	1.3357e-28	TRUE
chr21_34619092_34619111_IFNAR2_p	IFNAR2	17.136	354.67	371.806	20.6974	4.2936	56966	1115.2	10.108	1	3.6658e-24	7.3315e-24	6.8475e-22	TRUE
chr19_4012995_4013014_PIAS4_p	PIAS4	24.147	499.71	523.857	20.6945	4.3155	113080	2580.5	9.3617	1	5.7474e-21	1.1495e-20	1.001e-18	TRUE
chr19_50059807_50059826_NOSIP_p	NOSIP	26.483	547.17	573.653	20.6612	4.318	135560	3236.3	9.1528	1	4.0824e-20	8.1649e-20	7.0151e-18	TRUE
chr1_159799846_159799865_SLAMF8_m	SLAMF8	422.18	8712.6	9134.78	20.6372	4.3639	34365000	2949700	4.8271	1	1.1601e-06	2.3202e-06	0.0001253	TRUE
chr6_26056522_26056541_HIST1H1C_p	HIST1H1C	21.81	448.29	470.1	20.5543	4.2999	90941	2011.1	9.51	1	1.3886e-21	2.7772e-21	2.4394e-19	TRUE
chr11_63964805_63964824_STIP1_p	STIP1	44.399	908.44	952.839	20.4608	4.3243	373280	11511	8.0534	1	6.0962e-16	1.2192e-15	9.6015e-14	TRUE
chr11_110327660_110327679_FDX1_m	FDX1	14.8	301.93	316.73	20.4007	4.261	41223	779.89	10.282	1	6.0656e-25	1.2131e-24	1.1513e-22	TRUE
chrX_48754027_48754046_TIMM17B_p	TIMM17B	254.71	5175.1	5429.81	20.3176	4.3393	12105000	849330	5.339	1	7.6755e-08	1.5351e-07	8.9228e-06	TRUE
chr11_118464319_118464338_ARCN1_m	ARCN1	1.5578	31.644	33.2018	20.3133	3.6738	452.58	4.5392	14.121	1	1.831e-45	3.662e-45	4.4091e-43	TRUE
chr10_102286139_102286158_NDUFB8_p	NDUFB8	1.5578	31.644	33.2018	20.3133	3.6738	452.58	4.5392	14.121	1	1.831e-45	3.662e-45	4.4091e-43	TRUE
chr13_21750565_21750584_SKA3_m	SKA3	1.5578	31.644	33.2018	20.3133	3.6738	452.58	4.5392	14.121	1	1.831e-45	3.662e-45	4.4091e-43	TRUE
chr2_10937209_10937228_PDIA6_m	PDIA6	7.0103	142.4	149.41	20.313	4.162	9164.8	128.37	11.95	1	4.459e-33	8.9179e-33	9.6096e-31	TRUE
chr22_20073725_20073744_DGCR8_m	DGCR8	0.77892	15.822	16.6009	20.3127	3.2413	113.15	1.3192	13.097	1	2.2758e-39	4.5517e-39	5.2913e-37	TRUE
chr1_40318458_40318477_TRIT1_m	TRIT1	0.77892	15.822	16.6009	20.3127	3.2413	113.15	1.3192	13.097	1	2.2758e-39	4.5517e-39	5.2913e-37	TRUE
chr3_98304362_98304381_CPOX_p	CPOX	4.6735	94.931	99.6045	20.3126	4.0797	4073.2	49.356	12.847	1	5.9538e-38	1.1908e-37	1.3752e-35	TRUE
chr14_45576787_45576806_PRPF39_m	PRPF39	5.4525	110.75	116.203	20.3118	4.1143	5544.1	70.781	12.516	1	4.1061e-36	8.2123e-36	9.3322e-34	TRUE
chr3_9782525_9782544_BRPF1_p	BRPF1	21.031	425.87	446.901	20.2496	4.2762	81948	1839.8	9.4384	1	2.7495e-21	5.4989e-21	4.8062e-19	TRUE
chr12_21623900_21623919_RECQL_p	RECQL	182.27	3679.9	3862.17	20.1893	4.328	6116700	372420	5.7314	1	8.0683e-09	1.6137e-08	9.9427e-07	TRUE
chr1_110883420_110883439_RBM15_m	RBM15	147.22	2969.2	3116.42	20.1685	4.3248	3981900	220060	6.0157	1	1.4371e-09	2.8742e-09	1.8103e-07	TRUE
chr7_75877563_75877582_SRRM3_p	SRRM3	207.97	4169.1	4377.07	20.0466	4.3187	7845100	515450	5.5173	1	2.8042e-08	5.6083e-08	3.3648e-06	TRUE
chr16_20386208_20386227_PDILT_p	PDILT	169.81	3395.1	3564.91	19.9935	4.3135	5201300	312800	5.7669	1	6.5199e-09	1.304e-08	8.0485e-07	TRUE
chr6_31732058_31732077_SAPCD1_m	SAPCD1	380.11	7574.7	7954.81	19.9277	4.3131	25881000	2277600	4.7673	1	1.5576e-06	3.1151e-06	0.0001667	TRUE
chr17_46874515_46874534_TTLL6_p	TTLL6	42.841	853.06	895.901	19.9122	4.284	328230	10543	7.8907	1	2.2703e-15	4.5406e-15	3.5286e-13	TRUE
chr17_38285720_38285739_MSL1_p	MSL1	6.2314	123.94	130.171	19.8896	4.1108	6927.4	97.015	11.95	1	4.3883e-33	8.7767e-33	9.4718e-31	TRUE
chrX_11316376_11316395_AMELX_p	AMELX	357.53	7110.6	7468.13	19.8881	4.31	22802000	1958500	4.8255	1	1.162e-06	2.324e-06	0.0001254	TRUE
chr19_11547246_11547265_PRKCSH_m	PRKCSH	44.399	882.07	926.469	19.8669	4.2818	350850	11511	7.8076	1	4.4121e-15	8.8241e-15	6.7904e-13	TRUE
chr3_57557997_57558016_ARF4_m	ARF4	18.694	370.5	389.194	19.8192	4.2375	61882	1379.3	9.4726	1	1.9695e-21	3.9391e-21	3.4471e-19	TRUE
chr13_92345870_92345889_GPC5_m	GPC5	10.126	200.41	210.536	19.7916	4.1781	18104	310.45	10.8	1	2.4105e-27	4.8209e-27	4.7337e-25	TRUE
chr1_235424012_235424031_ARID4B_m	ARID4B	24.147	477.29	501.437	19.766	4.2495	102670	2580.5	8.9204	1	3.4013e-19	6.8025e-19	5.7469e-17	TRUE
chr6_32146322_32146341_RNF5_p	RNF5	98.144	1939.5	2037.64	19.7618	4.2908	1695300	81070	6.4671	1	7.8706e-11	1.5741e-10	1.0563e-08	TRUE
chr17_18088201_18088220_ALKBH5_m	ALKBH5	2.3368	46.147	48.4838	19.7479	3.8206	959.68	10.434	13.563	1	4.3466e-42	8.6933e-42	1.0309e-39	TRUE
chr14_78174490_78174509_SLIRP_p	SLIRP	2.3368	46.147	48.4838	19.7479	3.8206	959.68	10.434	13.563	1	4.3466e-42	8.6933e-42	1.0309e-39	TRUE
chr21_47706889_47706908_YBEY_p	YBEY	15.578	307.21	322.788	19.7208	4.2165	42524	883.76	9.8099	1	7.2903e-23	1.4581e-22	1.3371e-20	TRUE
chr3_8579077_8579096_LMCD1_p	LMCD1	243.02	4791.4	5034.42	19.7161	4.2956	10344000	756540	5.2292	1	1.3951e-07	2.7901e-07	1.5981e-05	TRUE
chr19_45406419_45406438_TOMM40_m	TOMM40	6.2314	122.62	128.851	19.6778	4.0955	6773.1	97.015	11.817	1	2.1776e-32	4.3552e-32	4.6646e-30	TRUE
chr4_152567722_152567741_FAM160A1_m	FAM160A1	222.77	4382.7	4605.47	19.6737	4.292	8652300	610570	5.3237	1	8.3036e-08	1.6607e-07	9.6292e-06	TRUE
chr2_128770679_128770698_SAP130_m	SAP130	111.39	2183.4	2294.79	19.6014	4.2807	2146700	110720	6.2271	1	3.7639e-10	7.5277e-10	4.8537e-08	TRUE
chr6_31500616_31500635_DDX39B_m	DDX39B	10.905	213.6	224.505	19.5873	4.172	20542	371.4	10.517	1	5.0239e-26	1.0048e-25	9.665e-24	TRUE
chr6_42232581_42232600_TRERF1_m	TRERF1	44.399	868.89	913.289	19.57	4.2601	339890	11511	7.6847	1	1.1608e-14	2.3215e-14	1.771e-12	TRUE
chr1_43396474_43396493_SLC2A1_p	SLC2A1	19.473	379.73	399.203	19.5003	4.2169	64891	1524	9.228	1	1.9951e-20	3.9902e-20	3.4534e-18	TRUE
chr1_150463926_150463945_TARS2_p	TARS2	7.7892	151.63	159.419	19.4667	4.1181	10345	165.12	11.194	1	3.0096e-29	6.0192e-29	6.2483e-27	TRUE
chr22_29091735_29091754_CHEK2_m	CHEK2	1.5578	30.325	31.8828	19.4666	3.6143	413.78	4.5392	13.502	1	9.8639e-42	1.9728e-41	2.3316e-39	TRUE
chr1_91403602_91403621_ZNF644_m	ZNF644	66.987	1298.7	1365.69	19.3873	4.2568	758570	31660	6.9224	1	3.4333e-12	6.8666e-12	4.8227e-10	TRUE
chr4_184182176_184182195_WWC2_m	WWC2	50.63	980.96	1031.59	19.3751	4.2494	432750	15899	7.3782	1	1.223e-13	2.4461e-13	1.8124e-11	TRUE
chr9_139256606_139256625_DNLZ_m	DNLZ	3.8946	75.154	79.0486	19.297	3.9597	2538.9	32.406	12.518	1	3.9602e-36	7.9203e-36	9.0149e-34	TRUE
chr18_12376955_12376974_AFG3L2_p	AFG3L2	11.684	225.46	237.144	19.2965	4.1582	22851	438.99	10.203	1	1.348e-24	2.6959e-24	2.5414e-22	TRUE
chr20_10035130_10035149_ANKEF1_p	ANKEF1	305.34	5889.7	6195.04	19.289	4.2652	15593000	1327600	4.8466	1	1.0389e-06	2.0778e-06	0.00011255	TRUE
chr5_178140522_178140541_ZNF354A_p	ZNF354A	199.4	3831.5	4030.9	19.2151	4.2573	6596200	464700	5.3281	1	8.0662e-08	1.6132e-07	9.3693e-06	TRUE
chrX_70757860_70757879_OGT_p	OGT	4.6735	89.657	94.3305	19.1841	3.9981	3611.1	49.356	12.097	1	7.3591e-34	1.4718e-33	1.6487e-31	TRUE
chrX_118694284_118694303_CXorf56_p	CXorf56	11.684	224.14	235.824	19.1835	4.1498	22570	438.99	10.14	1	2.5722e-24	5.1444e-24	4.8175e-22	TRUE
chr2_74683345_74683364_INO80B_p	INO80B	22.589	432.46	455.049	19.1447	4.1997	83999	2191.5	8.7554	1	1.4835e-18	2.967e-18	2.4741e-16	TRUE
chr20_48524932_48524951_SPATA2_m	SPATA2	59.977	1141.8	1201.78	19.0373	4.2282	585180	24120	6.9658	1	2.5101e-12	5.0201e-12	3.5364e-10	TRUE
chr1_154471629_154471648_SHE_m	SHE	14.021	266.34	280.361	18.9958	4.1536	31831	683.68	9.6497	1	3.4994e-22	6.9988e-22	6.1935e-20	TRUE
chr19_59065414_59065433_CHMP2A_m	CHMP2A	7.7892	147.67	155.459	18.9583	4.0802	9783.4	165.12	10.886	1	9.2528e-28	1.8506e-27	1.8878e-25	TRUE
chr11_10774230_10774249_CTR9_p	CTR9	60.756	1149.7	1210.46	18.9232	4.2198	592930	24898	6.9013	1	3.9638e-12	7.9276e-12	5.5459e-10	TRUE
chr19_42392885_42392904_ARHGEF1_m	ARHGEF1	82.566	1557.1	1639.67	18.8589	4.2208	1087200	52971	6.4069	1	1.1603e-10	2.3205e-10	1.5542e-08	TRUE
chr11_126343308_126343327_KIRREL3_m	KIRREL3	119.18	2246.7	2365.88	18.8513	4.2252	2263200	130770	5.8833	1	3.1967e-09	6.3935e-09	3.9809e-07	TRUE
chr8_42977774_42977793_POMK_m	POMK	45.957	866.25	912.207	18.8491	4.207	336440	12530	7.3283	1	1.7683e-13	3.5366e-13	2.5575e-11	TRUE
chr1_151402114_151402133_POGZ_m	POGZ	66.987	1261.8	1328.79	18.8365	4.2152	713780	31660	6.7149	1	1.4549e-11	2.9097e-11	1.9961e-09	TRUE
chr7_50467972_50467991_IKZF1_p	IKZF1	7.0103	131.85	138.86	18.808	4.0518	7792.4	128.37	11.019	1	2.1242e-28	4.2484e-28	4.359e-26	TRUE
chr10_104183866_104183885_CUEDC2_m	CUEDC2	149.55	2811	2960.55	18.7964	4.2233	3541700	228770	5.5645	1	2.1113e-08	4.2226e-08	2.5595e-06	TRUE
chr12_40115006_40115025_C12orf40_p	C12orf40	123.07	2311.3	2434.37	18.7804	4.2201	2394200	141550	5.8162	1	4.791e-09	9.582e-09	5.935e-07	TRUE
chr1_168148387_168148406_TIPRL_p	TIPRL	10.905	204.37	215.275	18.7409	4.1086	18714	371.4	10.039	1	7.2213e-24	1.4443e-23	1.3418e-21	TRUE
chr2_66666984_66667003_MEIS1_m	MEIS1	73.998	1385.7	1459.7	18.7262	4.2087	860330	40449	6.5222	1	5.3834e-11	1.0767e-10	7.2457e-09	TRUE
chr1_35855589_35855608_ZMYM4_p	ZMYM4	161.24	3016.7	3177.94	18.7094	4.2173	4076900	275340	5.4418	1	4.2489e-08	8.4977e-08	5.0343e-06	TRUE
chr1_36096928_36096947_PSMB2_m	PSMB2	62.314	1165.5	1227.81	18.7037	4.2036	608560	26499	6.7773	1	9.433e-12	1.8866e-11	1.3069e-09	TRUE
chr7_44575451_44575470_NPC1L1_p	NPC1L1	56.861	1062.7	1119.56	18.6894	4.2003	505860	21153	6.9158	1	3.5672e-12	7.1344e-12	5.0058e-10	TRUE
chr15_44092928_44092947_HYPK_p	HYPK	1.5578	29.007	30.5648	18.6205	3.5523	376.72	4.5392	12.884	1	3.6306e-38	7.2611e-38	8.3996e-36	TRUE
chr19_59067537_59067556_UBE2M_m	UBE2M	2.3368	43.51	45.8468	18.6195	3.7376	847.62	10.434	12.746	1	2.1313e-37	4.2626e-37	4.891e-35	TRUE
chr22_41911407_41911426_ACO2_m	ACO2	0.77892	14.503	15.2819	18.6194	3.1235	94.181	1.3192	11.949	1	4.3636e-33	8.7272e-33	9.4328e-31	TRUE
chr20_54970747_54970766_CSTF1_m	CSTF1	0.77892	14.503	15.2819	18.6194	3.1235	94.181	1.3192	11.949	1	4.3636e-33	8.7272e-33	9.4328e-31	TRUE
chr1_156694108_156694127_ISG20L2_m	ISG20L2	0.77892	14.503	15.2819	18.6194	3.1235	94.181	1.3192	11.949	1	4.3636e-33	8.7272e-33	9.4328e-31	TRUE
chr19_3765243_3765262_MRPL54_p	MRPL54	0.77892	14.503	15.2819	18.6194	3.1235	94.181	1.3192	11.949	1	4.3636e-33	8.7272e-33	9.4328e-31	TRUE
chr2_27659694_27659713_NRBP1_m	NRBP1	0.77892	14.503	15.2819	18.6194	3.1235	94.181	1.3192	11.949	1	4.3636e-33	8.7272e-33	9.4328e-31	TRUE
chr2_68385198_68385217_PNO1_p	PNO1	0.77892	14.503	15.2819	18.6194	3.1235	94.181	1.3192	11.949	1	4.3636e-33	8.7272e-33	9.4328e-31	TRUE
chr9_15459797_15459816_SNAPC3_p	SNAPC3	0.77892	14.503	15.2819	18.6194	3.1235	94.181	1.3192	11.949	1	4.3636e-33	8.7272e-33	9.4328e-31	TRUE
chr5_11397217_11397236_CTNND2_m	CTNND2	641.83	11932	12573.8	18.5906	4.2144	63738000	8280500	3.9236	0.99993	7.4147e-05	0.00014829	0.0067256	TRUE
chr19_14006233_14006252_C19orf57_p	C19orf57	264.06	4896.9	5160.96	18.5446	4.2078	10732000	928200	4.8087	1	1.2495e-06	2.499e-06	0.00013454	TRUE
chr1_235490231_235490250_ARID4B_m	ARID4B	49.851	922.94	972.791	18.514	4.1835	381140	15304	7.0576	1	1.2906e-12	2.5811e-12	1.8328e-10	TRUE
chr2_182430777_182430796_CERKL_p	CERKL	17.136	316.44	333.576	18.4664	4.1295	44791	1115.2	8.9628	1	2.2745e-19	4.549e-19	3.8569e-17	TRUE
chr10_101933988_101934007_ERLIN1_m	ERLIN1	7.0103	129.21	136.22	18.4315	4.0229	7466.6	128.37	10.786	1	2.7436e-27	5.4872e-27	5.373e-25	TRUE
chr19_34895581_34895600_PDCD2L_p	PDCD2L	112.94	2080.6	2193.54	18.4222	4.1913	1935800	114570	5.8131	1	4.862e-09	9.7239e-09	6.0176e-07	TRUE
chr12_56194640_56194659_SARNP_m	SARNP	65.43	1202.5	1267.93	18.3784	4.1792	646420	29879	6.5779	1	3.6834e-11	7.3667e-11	4.9956e-09	TRUE
chr2_219134187_219134206_AAMP_m	AAMP	10.905	200.41	211.315	18.3778	4.0805	17956	371.4	9.8333	1	5.6635e-23	1.1327e-22	1.0428e-20	TRUE
chr16_28600427_28600446_CCDC101_m	CCDC101	31.157	570.91	602.067	18.3237	4.1526	145660	4821.9	7.7729	1	5.698e-15	1.1396e-14	8.7505e-13	TRUE
chr5_55422831_55422850_ANKRD55_m	ANKRD55	8.5682	156.9	165.468	18.3119	4.0446	11001	207.55	10.296	1	5.0656e-25	1.0131e-24	9.6274e-23	TRUE
chr18_47810866_47810885_CXXC1_m	CXXC1	24.926	454.88	479.806	18.2492	4.1362	92430	2789.3	8.1409	1	2.8783e-16	5.7566e-16	4.5536e-14	TRUE
chr8_104412760_104412779_SLC25A32_m	SLC25A32	17.136	312.48	329.616	18.2353	4.1114	43615	1115.2	8.8443	1	6.6151e-19	1.323e-18	1.1137e-16	TRUE
chr11_373036_373055_B4GALNT4_m	B4GALNT4	142.54	2596.1	2738.64	18.2131	4.1773	3010000	203250	5.4423	1	4.2152e-08	8.4304e-08	4.9987e-06	TRUE
chr1_10463146_10463165_PGD_p	PGD	90.355	1640.2	1730.56	18.1528	4.1671	1201000	66135	6.0266	1	1.3137e-09	2.6274e-09	1.6593e-07	TRUE
chr6_91269872_91269891_MAP3K7_p	MAP3K7	10.905	197.77	208.675	18.1357	4.0615	17460	371.4	9.6965	1	2.1844e-22	4.3687e-22	3.9806e-20	TRUE
chr7_2279167_2279186_FTSJ2_m	FTSJ2	7.7892	141.08	148.869	18.1123	4.0148	8883	165.12	10.373	1	2.2656e-25	4.5312e-25	4.3233e-23	TRUE
chr6_57012673_57012692_ZNF451_m	ZNF451	162.02	2928.4	3090.42	18.0743	4.1675	3826300	278630	5.2408	1	1.2885e-07	2.5769e-07	1.4808e-05	TRUE
chr7_43908571_43908590_MRPS24_p	MRPS24	2.3368	42.192	44.5288	18.0555	3.6942	794.21	10.434	12.338	1	3.6812e-35	7.3624e-35	8.3263e-33	TRUE
chr11_3239743_3239762_MRGPRG_m	MRGPRG	164.35	2961.3	3125.65	18.0183	4.1631	3911500	288630	5.2061	1	1.5544e-07	3.1089e-07	1.7793e-05	TRUE
chr4_140216874_140216893_NDUFC1_p	NDUFC1	3.8946	69.88	73.7746	17.9428	3.8561	2177	32.406	11.591	1	3.0261e-31	6.0522e-31	6.376e-29	TRUE
chr17_47782602_47782621_SLC35B1_m	SLC35B1	3.8946	69.88	73.7746	17.9428	3.8561	2177	32.406	11.591	1	3.0261e-31	6.0522e-31	6.376e-29	TRUE
chr11_237121_237140_PSMD13_m	PSMD13	16.357	292.7	309.057	17.8945	4.0807	38184	995.45	8.7588	1	1.4134e-18	2.8268e-18	2.36e-16	TRUE
chr10_102763691_102763710_LZTS2_p	LZTS2	56.083	1002.1	1058.18	17.8682	4.1352	447430	20447	6.6154	1	2.8384e-11	5.6768e-11	3.8606e-09	TRUE
chr2_172782072_172782091_HAT1_p	HAT1	1.5578	27.688	29.2458	17.7738	3.4875	341.4	4.5392	12.265	1	9.1315e-35	1.8263e-34	2.0588e-32	TRUE
chr7_72395770_72395789_POM121_m	POM121	3.1157	55.377	58.4927	17.7735	3.7759	1365.6	19.568	11.814	1	2.1672e-32	4.3345e-32	4.6565e-30	TRUE
chr19_5626479_5626498_SAFB_p	SAFB	127.74	2266.5	2394.24	17.7431	4.1385	2287100	155160	5.4296	1	4.5025e-08	9.0049e-08	5.317e-06	TRUE
chr3_47545917_47545936_ELP6_m	ELP6	43.62	772.64	816.26	17.713	4.1159	265730	11021	6.9443	1	2.876e-12	5.752e-12	4.0479e-10	TRUE
chrX_122778509_122778528_THOC2_m	THOC2	17.136	303.25	320.386	17.6967	4.0683	40931	1115.2	8.5679	1	7.5681e-18	1.5136e-17	1.2518e-15	TRUE
chr6_36569556_36569575_SRSF3_m	SRSF3	14.021	247.88	261.901	17.6792	4.0504	27344	683.68	8.9438	1	2.6705e-19	5.341e-19	4.523e-17	TRUE
chrX_37586996_37587015_XK_m	XK	240.69	4242.9	4483.59	17.6281	4.1342	8008900	738750	4.6564	1	2.6361e-06	5.2723e-06	0.0002771	TRUE
chr10_99359545_99359564_HOGA1_p	HOGA1	10.126	178	188.126	17.5785	4.0079	14090	310.45	9.5275	1	1.1236e-21	2.2472e-21	1.9788e-19	TRUE
chr19_34263806_34263825_CHST8_m	CHST8	193.17	3395.1	3588.27	17.5757	4.1285	5126200	429740	4.8844	1	8.4222e-07	1.6844e-06	9.1733e-05	TRUE
chr16_2050103_2050122_ZNF598_m	ZNF598	105.93	1861.7	1967.63	17.5748	4.1226	1541400	97845	5.6131	1	1.5713e-08	3.1426e-08	1.9163e-06	TRUE
chr1_145281961_145281980_NOTCH2NL_p	NOTCH2NL	25.704	450.92	476.624	17.5428	4.0809	90406	3007.9	7.7533	1	6.5824e-15	1.3165e-14	1.0098e-12	TRUE
chr6_167709703_167709722_UNC93A_p	UNC93A	155.01	2712.1	2867.11	17.4963	4.1203	3269500	249860	5.1156	1	2.5144e-07	5.0288e-07	2.8504e-05	TRUE
chr4_185350153_185350172_IRF2_m	IRF2	319.36	5586.4	5905.76	17.4925	4.1244	13871000	1482900	4.3253	0.99999	1.2623e-05	2.5246e-05	0.0012446	TRUE
chr22_31520918_31520937_INPP5J_m	INPP5J	11.684	204.37	216.054	17.4914	4.0171	18563	438.99	9.1964	1	2.6024e-20	5.2047e-20	4.4936e-18	TRUE
chr11_128638004_128638023_FLI1_p	FLI1	46.735	817.46	864.195	17.4914	4.0998	297010	13058	6.7447	1	1.1643e-11	2.3286e-11	1.6052e-09	TRUE
chr17_2995594_2995613_OR1D2_p	OR1D2	231.34	4030.6	4261.94	17.4228	4.117	7217300	670060	4.6413	1	2.8314e-06	5.6628e-06	0.00029652	TRUE
chr1_149898414_149898433_SF3B4_m	SF3B4	6.2314	108.12	114.351	17.3508	3.9154	5190.3	97.015	10.344	1	3.024e-25	6.048e-25	5.755e-23	TRUE
chr17_7149629_7149648_CTDNEP1_m	CTDNEP1	9.3471	162.17	171.517	17.3498	3.9791	11678	255.91	9.5533	1	8.7146e-22	1.7429e-21	1.5385e-19	TRUE
chr14_102798106_102798125_ZNF839_p	ZNF839	38.167	661.88	700.047	17.3417	4.081	194510	7937.5	7.0008	1	1.9117e-12	3.8234e-12	2.7014e-10	TRUE
chr19_51607797_51607816_CTU1_p	CTU1	7.0103	121.3	128.31	17.3031	3.9324	6531.2	128.37	10.088	1	4.2827e-24	8.5653e-24	7.9893e-22	TRUE
chr5_85913941_85913960_COX7C_m	COX7C	10.905	188.54	199.445	17.2893	3.9929	15778	371.4	9.2176	1	2.1272e-20	4.2544e-20	3.6776e-18	TRUE
chr12_16035691_16035710_STRAP_m	STRAP	3.8946	67.243	71.1376	17.2657	3.8014	2006.5	32.406	11.128	1	6.0765e-29	1.2153e-28	1.2579e-26	TRUE
chr12_117513098_117513117_TESC_p	TESC	3.8946	67.243	71.1376	17.2657	3.8014	2006.5	32.406	11.128	1	6.0765e-29	1.2153e-28	1.2579e-26	TRUE
chr17_27183325_27183344_ERAL1_p	ERAL1	9.3471	160.86	170.207	17.2096	3.9674	11477	255.91	9.4709	1	1.9249e-21	3.8498e-21	3.3774e-19	TRUE
chr11_111943729_111943748_PIH1D2_p	PIH1D2	21.81	374.45	396.26	17.1687	4.0409	62178	2011.1	7.8635	1	2.7195e-15	5.4389e-15	4.2083e-13	TRUE
chr19_49206582_49206601_FUT2_m	FUT2	232.9	3995	4227.9	17.1533	4.0946	7076800	681230	4.5581	1	4.2231e-06	8.4463e-06	0.00043583	TRUE
chr8_95848767_95848786_INTS8_p	INTS8	7.0103	119.98	126.99	17.1148	3.9168	6381.4	128.37	9.9712	1	1.3917e-23	2.7834e-23	2.5759e-21	TRUE
chr8_80678925_80678944_HEY1_m	HEY1	189.28	3235.6	3424.88	17.0943	4.0883	4640000	408710	4.765	1	1.5316e-06	3.0632e-06	0.00016404	TRUE
chr19_36642417_36642436_COX7A1_m	COX7A1	60.756	1035	1095.76	17.0354	4.0683	474590	24898	6.1744	1	5.1111e-10	1.0222e-09	6.5552e-08	TRUE
chr17_7761444_7761463_CYB5D1_p	CYB5D1	141.76	2403.6	2545.36	16.9554	4.0741	2558000	200530	5.051	1	3.521e-07	7.0421e-07	3.9164e-05	TRUE
chr7_30639606_30639625_GARS_p	GARS	1.5578	26.37	27.9278	16.9277	3.4196	307.82	4.5392	11.646	1	1.5698e-31	3.1396e-31	3.3225e-29	TRUE
chr18_39600618_39600637_PIK3C3_m	PIK3C3	1.5578	26.37	27.9278	16.9277	3.4196	307.82	4.5392	11.646	1	1.5698e-31	3.1396e-31	3.3225e-29	TRUE
chr7_150094601_150094620_ZNF775_m	ZNF775	1.5578	26.37	27.9278	16.9277	3.4196	307.82	4.5392	11.646	1	1.5698e-31	3.1396e-31	3.3225e-29	TRUE
chr18_54814823_54814842_BOD1L2_p	BOD1L2	0.77892	13.185	13.9639	16.9273	2.9953	76.954	1.3192	10.801	1	2.26e-27	4.5201e-27	4.4507e-25	TRUE
chr9_86153117_86153136_FRMD3_p	FRMD3	0.77892	13.185	13.9639	16.9273	2.9953	76.954	1.3192	10.801	1	2.26e-27	4.5201e-27	4.4507e-25	TRUE
chrX_9733646_9733665_GPR143_p	GPR143	0.77892	13.185	13.9639	16.9273	2.9953	76.954	1.3192	10.801	1	2.26e-27	4.5201e-27	4.4507e-25	TRUE
chr1_161088598_161088617_NIT1_m	NIT1	0.77892	13.185	13.9639	16.9273	2.9953	76.954	1.3192	10.801	1	2.26e-27	4.5201e-27	4.4507e-25	TRUE
chr14_62244837_62244856_SNAPC1_p	SNAPC1	0.77892	13.185	13.9639	16.9273	2.9953	76.954	1.3192	10.801	1	2.26e-27	4.5201e-27	4.4507e-25	TRUE
chr12_56748254_56748273_STAT2_p	STAT2	0.77892	13.185	13.9639	16.9273	2.9953	76.954	1.3192	10.801	1	2.26e-27	4.5201e-27	4.4507e-25	TRUE
chr8_145151105_145151124_CYC1_p	CYC1	2.3368	39.555	41.8918	16.927	3.6033	692.59	10.434	11.522	1	6.6835e-31	1.3367e-30	1.402e-28	TRUE
chr11_31541599_31541618_ELP4_p	ELP4	24.926	420.6	445.526	16.8739	4.0234	78279	2789.3	7.4918	1	4.9832e-14	9.9665e-14	7.4665e-12	TRUE
chr8_110351585_110351604_ENY2_p	ENY2	59.198	996.78	1055.98	16.8381	4.0509	439530	23357	6.1349	1	6.5489e-10	1.3098e-09	8.384e-08	TRUE
chr1_27440647_27440666_SLC9A1_p	SLC9A1	11.684	196.46	208.144	16.8144	3.9605	17070	438.99	8.8188	1	8.1321e-19	1.6264e-18	1.3626e-16	TRUE
chr3_49156569_49156588_USP19_m	USP19	11.684	196.46	208.144	16.8144	3.9605	17070	438.99	8.8188	1	8.1321e-19	1.6264e-18	1.3626e-16	TRUE
chr17_80213308_80213327_CSNK1D_p	CSNK1D	115.28	1938.2	2053.48	16.813	4.0598	1661500	120500	5.2514	1	1.1979e-07	2.3957e-07	1.3778e-05	TRUE
chr11_62327886_62327905_EEF1G_m	EEF1G	19.473	326.99	346.463	16.792	4.0018	47282	1524	7.8771	1	2.4253e-15	4.8506e-15	3.7571e-13	TRUE
chr4_174292522_174292541_SAP30_m	SAP30	121.51	2034.4	2155.91	16.7427	4.0543	1829600	137180	5.1648	1	1.9145e-07	3.8291e-07	2.1809e-05	TRUE
chr17_17931602_17931621_ATPAF2_m	ATPAF2	7.0103	117.35	124.36	16.7397	3.885	6086.9	128.37	9.7385	1	1.4117e-22	2.8233e-22	2.5758e-20	TRUE
chr11_102575297_102575316_MMP27_m	MMP27	273.4	4531.7	4805.1	16.5753	4.046	9066300	1011300	4.2345	0.99998	1.8865e-05	3.7731e-05	0.0018209	TRUE
chr12_32908371_32908390_YARS2_p	YARS2	10.905	180.63	191.535	16.564	3.9314	14404	371.4	8.8071	1	8.9909e-19	1.7982e-18	1.503e-16	TRUE
chr1_36226701_36226720_CLSPN_p	CLSPN	3.1157	51.421	54.5367	16.5038	3.6709	1166.7	19.568	10.92	1	6.0807e-28	1.2161e-27	1.2424e-25	TRUE
chr17_40950481_40950500_COA3_p	COA3	3.1157	51.421	54.5367	16.5038	3.6709	1166.7	19.568	10.92	1	6.0807e-28	1.2161e-27	1.2424e-25	TRUE
chr11_66205673_66205692_MRPL11_m	MRPL11	3.1157	51.421	54.5367	16.5038	3.6709	1166.7	19.568	10.92	1	6.0807e-28	1.2161e-27	1.2424e-25	TRUE
chr12_80328630_80328649_PPP1R12A_m	PPP1R12A	6.2314	102.84	109.071	16.5035	3.844	4666.8	97.015	9.8086	1	7.0209e-23	1.4042e-22	1.2894e-20	TRUE
chr6_31773874_31773893_LSM2_m	LSM2	5.4525	89.657	95.1095	16.4433	3.8125	3545.2	70.781	10.009	1	9.4112e-24	1.8822e-23	1.7442e-21	TRUE
chr22_41513247_41513266_EP300_p	EP300	81.008	1331.7	1412.71	16.4391	4.0224	782080	50544	5.5629	1	2.0701e-08	4.1401e-08	2.5116e-06	TRUE
chr5_127872115_127872134_FBN2_m	FBN2	196.29	3219.8	3416.09	16.4033	4.029	4570700	447010	4.5221	1	4.9733e-06	9.9466e-06	0.00051027	TRUE
chr5_38996959_38996978_RICTOR_m	RICTOR	4.6735	76.472	81.1455	16.3629	3.7714	2577.5	49.356	10.22	1	1.0805e-24	2.1611e-24	2.0454e-22	TRUE
chr1_224301882_224301901_FBXO28_m	FBXO28	251.59	4112.4	4363.99	16.3456	4.0254	7452800	823960	4.2532	0.99998	1.7293e-05	3.4586e-05	0.001676	TRUE
chrX_153995570_153995589_DKC1_m	DKC1	19.473	317.76	337.233	16.318	3.9607	44486	1524	7.6406	1	1.5639e-14	3.1279e-14	2.3734e-12	TRUE
chr12_49231816_49231835_DDX23_m	DDX23	8.5682	139.76	148.328	16.3115	3.8789	8605.6	207.55	9.1064	1	5.8826e-20	1.1765e-19	1.0096e-17	TRUE
chr6_31637173_31637192_CSNK2B_p	CSNK2B	3.8946	63.288	67.1826	16.2502	3.7153	1763.8	32.406	10.433	1	1.16e-25	2.3199e-25	2.2195e-23	TRUE
chr6_84317442_84317461_SNAP91_p	SNAP91	3.8946	63.288	67.1826	16.2502	3.7153	1763.8	32.406	10.433	1	1.16e-25	2.3199e-25	2.2195e-23	TRUE
chr11_64573811_64573830_MEN1_p	MEN1	52.967	858.34	911.307	16.2052	3.9931	324310	17765	6.0424	1	1.1599e-09	2.3199e-09	1.4703e-07	TRUE
chr8_109254070_109254089_EIF3E_m	EIF3E	17.136	276.88	294.016	16.1578	3.9375	33734	1115.2	7.7783	1	5.2811e-15	1.0562e-14	8.1191e-13	TRUE
chr20_49575892_49575911_MOCS3_m	MOCS3	8.5682	138.44	147.008	16.1574	3.8653	8433.5	207.55	9.0149	1	1.3614e-19	2.7228e-19	2.3224e-17	TRUE
chr8_61192331_61192350_CA8_p	CA8	246.14	3976.6	4222.74	16.1558	4.0085	6958000	780660	4.2221	0.99998	1.985e-05	3.9701e-05	0.0019081	TRUE
chr10_103870288_103870307_LDB1_m	LDB1	100.48	1623.1	1723.58	16.1535	4.0003	1159100	85907	5.1948	1	1.6161e-07	3.2321e-07	1.8468e-05	TRUE
chr2_32264492_32264511_DPY30_m	DPY30	11.684	188.54	200.224	16.1366	3.9015	15640	438.99	8.4412	1	2.2073e-17	4.4146e-17	3.5475e-15	TRUE
chr19_55591116_55591135_EPS8L1_m	EPS8L1	260.16	4184.9	4445.06	16.0859	4.0025	7701700	894830	4.149	0.99997	2.7451e-05	5.4901e-05	0.0026051	TRUE
chr11_125476318_125476337_STT3A_m	STT3A	6.2314	100.21	106.441	16.0815	3.8069	4415.5	97.015	9.5408	1	9.6173e-22	1.9235e-21	1.6958e-19	TRUE
chr12_57883289_57883308_MARS_m	MARS	1.5578	25.051	26.6088	16.081	3.3484	275.97	4.5392	11.027	1	1.8451e-28	3.6901e-28	3.7917e-26	TRUE
chr20_39690055_39690074_TOP1_p	TOP1	4.6735	75.154	79.8275	16.0809	3.7466	2483.7	49.356	10.032	1	7.3601e-24	1.472e-23	1.3658e-21	TRUE
chr19_5653248_5653267_SAFB_p	SAFB	102.04	1633.6	1735.64	16.0094	3.9877	1172900	89224	5.1274	1	2.318e-07	4.636e-07	2.6341e-05	TRUE
chr1_120529656_120529675_NOTCH2_m	NOTCH2	255.49	4086	4341.49	15.9928	3.9941	7336400	855750	4.1408	0.99997	2.8424e-05	5.6848e-05	0.0026957	TRUE
chr12_6765896_6765915_ING4_m	ING4	39.725	634.19	673.915	15.9645	3.9632	176700	8757.4	6.3525	1	1.5948e-10	3.1895e-10	2.1222e-08	TRUE
chr19_50060452_50060471_NOSIP_m	NOSIP	10.905	174.04	184.945	15.9597	3.8781	13307	371.4	8.465	1	1.793e-17	3.5859e-17	2.8849e-15	TRUE
chr17_13504156_13504175_HS3ST3A1_m	HS3ST3A1	200.18	3186.8	3386.98	15.9197	3.986	4459900	469180	4.3602	0.99999	1.0565e-05	2.113e-05	0.001055	TRUE
chr10_29824954_29824973_SVIL_m	SVIL	3.8946	61.969	65.8636	15.9115	3.6854	1686.3	32.406	10.202	1	1.2937e-24	2.5874e-24	2.4424e-22	TRUE
chr14_66028304_66028323_FUT8_m	FUT8	98.923	1573	1671.92	15.9013	3.9774	1086400	82664	5.1268	1	2.3215e-07	4.6429e-07	2.6359e-05	TRUE
chr7_10979626_10979645_NDUFA4_p	NDUFA4	12.463	197.77	210.233	15.8686	3.8841	17170	513.42	8.1783	1	2.0307e-16	4.0614e-16	3.2344e-14	TRUE
chr1_176132013_176132032_RFWD2_m	RFWD2	17.136	271.61	288.746	15.8503	3.9099	32378	1115.2	7.6203	1	1.8174e-14	3.6348e-14	2.7522e-12	TRUE
chr16_2035934_2035953_GFER_p	GFER	7.0103	110.75	117.76	15.7982	3.8023	5381.3	128.37	9.1566	1	3.6586e-20	7.3173e-20	6.2945e-18	TRUE
chr14_21897473_21897492_CHD8_m	CHD8	31.157	491.8	522.957	15.7846	3.9378	106090	4821.9	6.6336	1	2.4325e-11	4.8651e-11	3.315e-09	TRUE
chr7_148802073_148802092_ZNF425_m	ZNF425	102.04	1600.6	1702.64	15.686	3.9583	1122900	89224	5.017	1	4.1402e-07	8.2804e-07	4.5585e-05	TRUE
chr3_113383177_113383196_KIAA2018_m	KIAA2018	6.2314	97.568	103.799	15.6575	3.7688	4171.2	97.015	9.2731	1	1.2272e-20	2.4544e-20	2.1268e-18	TRUE
chr1_151372084_151372103_PSMB4_p	PSMB4	6.2314	97.568	103.799	15.6575	3.7688	4171.2	97.015	9.2731	1	1.2272e-20	2.4544e-20	2.1268e-18	TRUE
chr17_73872867_73872886_TRIM47_m	TRIM47	6.2314	97.568	103.799	15.6575	3.7688	4171.2	97.015	9.2731	1	1.2272e-20	2.4544e-20	2.1268e-18	TRUE
chr2_233897529_233897548_NEU2_p	NEU2	130.86	2046.3	2177.16	15.6373	3.9566	1834500	164650	4.7205	1	1.8774e-06	3.7548e-06	0.00019987	TRUE
chr19_35250684_35250703_ZNF599_m	ZNF599	39.725	621.01	660.735	15.6327	3.9329	168950	8757.4	6.2116	1	3.9481e-10	7.8962e-10	5.0866e-08	TRUE
chr19_9946027_9946046_PIN1_p	PIN1	63.872	998.1	1061.97	15.6266	3.945	436390	28159	5.5673	1	1.9952e-08	3.9905e-08	2.425e-06	TRUE
chr21_35275906_35275925_ATP5O_m	ATP5O	10.126	158.22	168.346	15.6251	3.839	10966	310.45	8.405	1	2.9828e-17	5.9655e-17	4.7776e-15	TRUE
chr13_41345160_41345179_MRPS31_m	MRPS31	14.8	230.74	245.54	15.5905	3.8745	23314	779.89	7.7323	1	7.5248e-15	1.505e-14	1.1506e-12	TRUE
chr3_184076855_184076874_CLCN2_m	CLCN2	19.473	303.25	322.723	15.5728	3.8935	40265	1524	7.2691	1	2.6179e-13	5.2359e-13	3.7709e-11	TRUE
chr17_79657736_79657755_HGS_m	HGS	4.6735	72.517	77.1905	15.5166	3.6958	2301.4	49.356	9.6569	1	3.0755e-22	6.1509e-22	5.59e-20	TRUE
chr2_228767732_228767751_DAW1_p	DAW1	207.19	3214.5	3421.69	15.5147	3.949	4521900	510700	4.2081	0.99998	2.0965e-05	4.1931e-05	0.0020112	TRUE
chr19_10600330_10600349_KEAP1_m	KEAP1	39.725	615.74	655.465	15.5001	3.9207	165890	8757.4	6.1552	1	5.6429e-10	1.1286e-09	7.2307e-08	TRUE
chr12_6762384_6762403_ING4_p	ING4	229.78	3550.7	3780.48	15.4526	3.9439	5514200	659000	4.0909	0.99996	3.5145e-05	7.0291e-05	0.0033043	TRUE
chr16_67063662_67063681_CBFB_m	CBFB	13.242	204.37	217.612	15.4335	3.85	18264	594.92	7.8359	1	3.2961e-15	6.5921e-15	5.095e-13	TRUE
chr14_75602465_75602484_TMED10_m	TMED10	7.0103	108.12	115.13	15.423	3.7679	5111.2	128.37	8.9239	1	3.0763e-19	6.1527e-19	5.2041e-17	TRUE
chr12_50513913_50513932_COX14_m	COX14	8.5682	131.85	140.418	15.3883	3.7954	7599.1	207.55	8.5573	1	7.9825e-18	1.5965e-17	1.3173e-15	TRUE
chr12_58180871_58180890_TSFM_p	TSFM	8.5682	131.85	140.418	15.3883	3.7954	7599.1	207.55	8.5573	1	7.9825e-18	1.5965e-17	1.3173e-15	TRUE
chr17_34171924_34171943_TAF15_p	TAF15	199.4	3065.5	3264.9	15.3736	3.9356	4107200	464700	4.2044	0.99998	2.1281e-05	4.2562e-05	0.0020401	TRUE
chr13_28771348_28771367_PAN3_p	PAN3	34.273	526.08	560.353	15.3497	3.9014	120940	6093.3	6.3004	1	2.2169e-10	4.4338e-10	2.9446e-08	TRUE
chr17_42228391_42228410_C17orf53_p	C17orf53	14.8	226.78	241.58	15.323	3.8497	22468	779.89	7.5906	1	2.2675e-14	4.535e-14	3.4265e-12	TRUE
chr17_35641795_35641814_ACACA_m	ACACA	18.694	286.11	304.804	15.3049	3.8658	35756	1379.3	7.2005	1	4.3296e-13	8.6593e-13	6.2049e-11	TRUE
chrX_41027364_41027383_USP9X_p	USP9X	38.946	595.96	634.906	15.3022	3.9015	155130	8341.4	6.0988	1	8.0345e-10	1.6069e-09	1.024e-07	TRUE
chr19_2191057_2191076_DOT1L_m	DOT1L	17.136	261.06	278.196	15.2346	3.8529	29750	1115.2	7.3045	1	1.9994e-13	3.9988e-13	2.8858e-11	TRUE
chr2_131098483_131098502_CCDC115_m	CCDC115	3.8946	59.332	63.2266	15.2344	3.6237	1536.7	32.406	9.7385	1	1.3721e-22	2.7442e-22	2.5068e-20	TRUE
chr11_122931883_122931902_HSPA8_p	HSPA8	24.147	367.86	392.007	15.2342	3.8746	59069	2580.5	6.7662	1	9.685e-12	1.937e-11	1.3405e-09	TRUE
chr17_40065225_40065244_ACLY_p	ACLY	0.77892	11.866	12.6449	15.2339	2.8545	61.466	1.3192	9.6533	1	3.168e-22	6.3359e-22	5.614e-20	TRUE
chr16_71319376_71319395_CMTR2_p	CMTR2	0.77892	11.866	12.6449	15.2339	2.8545	61.466	1.3192	9.6533	1	3.168e-22	6.3359e-22	5.614e-20	TRUE
chr1_41473127_41473146_CTPS1_p	CTPS1	0.77892	11.866	12.6449	15.2339	2.8545	61.466	1.3192	9.6533	1	3.168e-22	6.3359e-22	5.614e-20	TRUE
chr14_23044098_23044117_DAD1_m	DAD1	0.77892	11.866	12.6449	15.2339	2.8545	61.466	1.3192	9.6533	1	3.168e-22	6.3359e-22	5.614e-20	TRUE
chr17_60003795_60003814_INTS2_p	INTS2	0.77892	11.866	12.6449	15.2339	2.8545	61.466	1.3192	9.6533	1	3.168e-22	6.3359e-22	5.614e-20	TRUE
chr3_194390769_194390788_LSG1_p	LSG1	0.77892	11.866	12.6449	15.2339	2.8545	61.466	1.3192	9.6533	1	3.168e-22	6.3359e-22	5.614e-20	TRUE
chr22_21188858_21188877_PI4KA_m	PI4KA	0.77892	11.866	12.6449	15.2339	2.8545	61.466	1.3192	9.6533	1	3.168e-22	6.3359e-22	5.614e-20	TRUE
chr11_118889524_118889543_TRAPPC4_p	TRAPPC4	0.77892	11.866	12.6449	15.2339	2.8545	61.466	1.3192	9.6533	1	3.168e-22	6.3359e-22	5.614e-20	TRUE
chr3_45500357_45500376_LARS2_p	LARS2	12.463	189.86	202.323	15.2339	3.8255	15735	513.42	7.8292	1	3.4644e-15	6.9287e-15	5.3434e-13	TRUE
chr12_132589328_132589347_EP400NL_m	EP400NL	112.17	1702.2	1814.37	15.1752	3.9117	1264100	112630	4.7376	1	1.7135e-06	3.4271e-06	0.00018284	TRUE
chr8_145163957_145163976_KIAA1875_m	KIAA1875	20.252	307.21	327.462	15.1694	3.8582	41172	1677.5	7.0062	1	1.7753e-12	3.5506e-12	2.5111e-10	TRUE
chr11_47587463_47587482_PTPMT1_p	PTPMT1	14.8	224.14	238.94	15.1446	3.8329	21912	779.89	7.4962	1	4.679e-14	9.358e-14	7.0181e-12	TRUE
chr5_64960096_64960115_TRAPPC13_p	TRAPPC13	14.8	224.14	238.94	15.1446	3.8329	21912	779.89	7.4962	1	4.679e-14	9.358e-14	7.0181e-12	TRUE
chr6_26247154_26247173_HIST1H4G_p	HIST1H4G	70.882	1073.3	1144.18	15.1421	3.9016	502370	36385	5.2549	1	1.1481e-07	2.2961e-07	1.3227e-05	TRUE
chr1_16174572_16174591_SPEN_p	SPEN	42.062	636.83	678.892	15.1403	3.8887	176880	10078	5.9245	1	2.364e-09	4.728e-09	2.9621e-07	TRUE
chr10_90342941_90342960_RNLS_m	RNLS	37.388	565.63	603.018	15.1287	3.8837	139520	7545.3	6.0813	1	8.9434e-10	1.7887e-09	1.1367e-07	TRUE
chr13_111366494_111366513_ING1_p	ING1	190.84	2880.9	3071.74	15.0959	3.9091	3618200	417040	4.1655	0.99997	2.5204e-05	5.0407e-05	0.0023983	TRUE
chr5_178421630_178421649_GRM6_m	GRM6	34.273	516.85	551.123	15.0804	3.8759	116440	6093.3	6.1821	1	4.7215e-10	9.4429e-10	6.0719e-08	TRUE
chr6_131937085_131937104_MED23_m	MED23	5.4525	81.746	87.1985	14.9924	3.6808	2910.4	70.781	9.0684	1	8.1441e-20	1.6288e-19	1.391e-17	TRUE
chr17_29226311_29226330_TEFM_p	TEFM	9.3471	139.76	149.107	14.9522	3.7659	8503.8	255.91	8.1522	1	2.4798e-16	4.9597e-16	3.9364e-14	TRUE
chr7_77402516_77402535_RSBN1L_m	RSBN1L	20.252	301.93	322.182	14.9087	3.8333	39672	1677.5	6.8775	1	4.418e-12	8.836e-12	6.1631e-10	TRUE
chr1_1342568_1342587_MRPL20_m	MRPL20	19.473	290.07	309.543	14.896	3.8296	36611	1524	6.9314	1	3.0152e-12	6.0304e-12	4.2396e-10	TRUE
chr1_32827066_32827085_FAM229A_m	FAM229A	299.89	4463.1	4762.99	14.8825	3.8911	8666100	1270000	3.6943	0.99982	0.00018225	0.00036451	0.016058	TRUE
chr10_81272564_81272583_EIF5AL1_m	EIF5AL1	24.926	370.5	395.426	14.864	3.8409	59709	2789.3	6.5432	1	4.419e-11	8.8379e-11	5.9646e-09	TRUE
chr15_35234215_35234234_AQR_m	AQR	7.0103	104.16	111.17	14.8581	3.7146	4719.1	128.37	8.5747	1	6.7844e-18	1.3569e-17	1.1248e-15	TRUE
chr17_11894378_11894397_ZNF18_p	ZNF18	102.82	1522.9	1625.72	14.8113	3.8756	1008300	90910	4.7097	1	1.9581e-06	3.9162e-06	0.00020783	TRUE
chr1_43870104_43870123_SZT2_m	SZT2	9.3471	138.44	147.787	14.811	3.7524	8332.7	255.91	8.0698	1	4.887e-16	9.774e-16	7.7055e-14	TRUE
chr8_116427231_116427250_TRPS1_m	TRPS1	221.99	3287	3508.99	14.807	3.8821	4697100	605320	3.9395	0.99993	6.6685e-05	0.00013337	0.0060682	TRUE
chr10_71912292_71912311_SAR1A_p	SAR1A	34.273	502.34	536.613	14.657	3.8349	109550	6093.3	5.9963	1	1.5068e-09	3.0135e-09	1.8964e-07	TRUE
chr12_49933252_49933271_KCNH3_m	KCNH3	95.808	1401.6	1497.41	14.6293	3.8568	852490	76400	4.724	1	1.8189e-06	3.6379e-06	0.00019394	TRUE
chr7_107393878_107393897_CBLL1_p	CBLL1	46.735	682.98	729.715	14.6139	3.8408	202400	13058	5.5678	1	1.9585e-08	3.917e-08	2.3824e-06	TRUE
chr6_155129247_155129266_SCAF8_p	SCAF8	92.692	1354.1	1446.79	14.6086	3.8543	795560	70427	4.7532	1	1.5729e-06	3.1459e-06	0.00016821	TRUE
chr1_154544299_154544318_CHRNB2_m	CHRNB2	186.16	2712.1	2898.26	14.5687	3.8576	3190300	392330	4.0328	0.99996	4.4685e-05	8.937e-05	0.0041735	TRUE
chr18_74090848_74090867_ZNF516_m	ZNF516	200.18	2915.2	3115.38	14.5629	3.8575	3685600	469180	3.9637	0.99994	6.0007e-05	0.00012001	0.0055183	TRUE
chr10_104572492_104572511_WBP1L_m	WBP1L	46.735	680.34	727.075	14.5574	3.8352	200730	13058	5.5447	1	2.2352e-08	4.4704e-08	2.7024e-06	TRUE
chr20_34241827_34241846_RBM12_m	RBM12	54.525	793.73	848.255	14.5572	3.8393	273210	19078	5.3518	1	6.6646e-08	1.3329e-07	7.7731e-06	TRUE
chr11_94231350_94231369_ANKRD49_p	ANKRD49	43.62	634.19	677.81	14.539	3.8314	174390	11021	5.6256	1	1.3982e-08	2.7965e-08	1.7097e-06	TRUE
chr16_28181182_28181201_XPO6_p	XPO6	131.64	1910.5	2042.14	14.5131	3.8491	1582200	167070	4.352	0.99999	1.077e-05	2.1539e-05	0.0010716	TRUE
chr2_97506185_97506204_ANKRD23_m	ANKRD23	7.0103	101.52	108.53	14.4815	3.678	4466.4	128.37	8.342	1	4.9903e-17	9.9806e-17	7.966e-15	TRUE
chr19_46357702_46357721_SYMPK_p	SYMPK	137.87	1987	2124.87	14.4121	3.8395	1709600	187230	4.2734	0.99998	1.5403e-05	3.0806e-05	0.001502	TRUE
chr3_109023465_109023484_DPPA2_m	DPPA2	4.6735	67.243	71.9165	14.3881	3.5884	1957.5	49.356	8.9062	1	3.5344e-19	7.0687e-19	5.9576e-17	TRUE
chr16_2258220_2258239_MLST8_p	MLST8	4.6735	67.243	71.9165	14.3881	3.5884	1957.5	49.356	8.9062	1	3.5344e-19	7.0687e-19	5.9576e-17	TRUE
chr11_118339527_118339546_KMT2A_p	KMT2A	57.64	829.33	886.97	14.3881	3.8237	297750	21873	5.2178	1	1.3893e-07	2.7786e-07	1.5928e-05	TRUE
chr2_172951386_172951405_DLX1_p	DLX1	6.2314	89.657	95.8884	14.3879	3.6481	3479.9	97.015	8.47	1	1.6665e-17	3.3331e-17	2.6845e-15	TRUE
chr19_56228107_56228126_NLRP9_m	NLRP9	10.905	156.9	167.805	14.3879	3.7294	10657	371.4	7.5756	1	2.5022e-14	5.0045e-14	3.7731e-12	TRUE
chr22_50192221_50192240_BRD1_p	BRD1	72.44	1040.3	1112.74	14.3609	3.8257	468370	38385	4.94	1	6.0632e-07	1.2126e-06	6.6242e-05	TRUE
chr1_151341638_151341657_SELENBP1_p	SELENBP1	17.136	245.24	262.376	14.3114	3.7631	26015	1115.2	6.8307	1	6.0706e-12	1.2141e-11	8.4353e-10	TRUE
chr6_20480066_20480085_E2F3_p	E2F3	12.463	178	190.463	14.2823	3.7329	13701	513.42	7.3055	1	1.9491e-13	3.8981e-13	2.816e-11	TRUE
chr2_73496383_73496402_FBXO41_p	FBXO41	7.7892	110.75	118.539	14.2184	3.6684	5300.8	165.12	8.0128	1	7.7018e-16	1.5404e-15	1.2077e-13	TRUE
chr17_7760336_7760355_LSMD1_m	LSMD1	7.7892	110.75	118.539	14.2184	3.6684	5300.8	165.12	8.0128	1	7.7018e-16	1.5404e-15	1.2077e-13	TRUE
chr10_27035347_27035366_PDSS1_m	PDSS1	7.7892	110.75	118.539	14.2184	3.6684	5300.8	165.12	8.0128	1	7.7018e-16	1.5404e-15	1.2077e-13	TRUE
chr2_149793854_149793873_KIF5C_p	KIF5C	63.093	896.57	959.663	14.2103	3.8078	347340	27321	5.0425	1	3.5416e-07	7.0833e-07	3.9362e-05	TRUE
chr1_27708272_27708291_CD164L2_m	CD164L2	128.52	1826.1	1954.62	14.2087	3.8183	1440900	157500	4.2775	0.99998	1.5071e-05	3.0143e-05	0.0014707	TRUE
chr5_151784538_151784557_NMUR2_p	NMUR2	115.28	1633.6	1748.88	14.1707	3.8133	1152700	120500	4.374	0.99999	9.6809e-06	1.9362e-05	0.00097009	TRUE
chrY_2655476_2655495_SRY_m	SRY	17.136	242.6	259.736	14.1573	3.7476	25417	1115.2	6.7517	1	1.0495e-11	2.099e-11	1.4498e-09	TRUE
chr11_114278273_114278292_RBM7_p	RBM7	60.756	851.74	912.496	14.019	3.7875	312830	24898	5.0129	1	4.1253e-07	8.2506e-07	4.5491e-05	TRUE
chr19_58385382_58385401_ZNF814_m	ZNF814	8.5682	119.98	128.548	14.0029	3.6604	6206.6	207.55	7.7336	1	7.2215e-15	1.4443e-14	1.1054e-12	TRUE
chr6_144508397_144508416_STX11_m	STX11	137.09	1918.4	2055.49	13.9937	3.797	1586500	184640	4.1455	0.99997	2.7113e-05	5.4227e-05	0.0025748	TRUE
chr14_75199422_75199441_FCF1_p	FCF1	6.2314	87.02	93.2514	13.9648	3.6055	3263.4	97.015	8.2022	1	1.6019e-16	3.2038e-16	2.5542e-14	TRUE
chr16_68405856_68405875_SMPD3_p	SMPD3	113.72	1586.1	1699.82	13.9474	3.7902	1084000	116530	4.3134	0.99999	1.2749e-05	2.5498e-05	0.0012553	TRUE
chr1_110882184_110882203_RBM15_p	RBM15	92.692	1290.8	1383.49	13.9257	3.7853	717730	70427	4.5147	1	4.9807e-06	9.9613e-06	0.00051066	TRUE
chr19_38932999_38933018_RYR1_m	RYR1	114.5	1592.7	1707.2	13.91	3.7864	1092600	118500	4.2942	0.99999	1.3909e-05	2.7818e-05	0.0013601	TRUE
chr12_50146807_50146826_TMBIM6_m	TMBIM6	38.167	530.03	568.197	13.8871	3.7611	120970	7937.5	5.5209	1	2.5334e-08	5.0669e-08	3.0555e-06	TRUE
chr9_128322002_128322021_MAPKAP1_p	MAPKAP1	3.8946	54.058	57.9526	13.8802	3.4917	1258.2	32.406	8.812	1	8.1615e-19	1.6323e-18	1.366e-16	TRUE
chr7_106685352_106685371_PRKAR2B_p	PRKAR2B	81.787	1133.9	1215.69	13.8641	3.777	553470	51749	4.625	1	2.9249e-06	5.8498e-06	0.00030609	TRUE
chr4_7045551_7045570_TADA2B_m	TADA2B	69.324	959.86	1029.18	13.846	3.7722	396530	34448	4.7981	1	1.2405e-06	2.4811e-06	0.00013368	TRUE
chr17_38910685_38910704_KRT25_p	KRT25	121.51	1682.4	1803.91	13.8458	3.7804	1218200	137180	4.2143	0.99998	1.9928e-05	3.9857e-05	0.0019143	TRUE
chr1_167024982_167025001_GPA33_m	GPA33	56.861	785.82	842.681	13.82	3.7654	265690	21153	5.0121	1	4.1292e-07	8.2584e-07	4.5499e-05	TRUE
chr2_128772391_128772410_SAP130_p	SAP130	70.103	963.82	1033.92	13.7486	3.7623	399360	35409	4.7495	1	1.5805e-06	3.161e-06	0.0001689	TRUE
chr10_101487283_101487302_COX15_p	COX15	7.0103	96.25	103.26	13.7298	3.6018	3981.8	128.37	7.8765	1	2.3e-15	4.6e-15	3.5669e-13	TRUE
chr8_27967910_27967929_ELP3_m	ELP3	7.0103	96.25	103.26	13.7298	3.6018	3981.8	128.37	7.8765	1	2.3e-15	4.6e-15	3.5669e-13	TRUE
chr5_138654637_138654656_MATR3_m	MATR3	95.808	1314.5	1410.31	13.7201	3.7644	742650	76400	4.4092	0.99999	8.162e-06	1.6324e-05	0.00082549	TRUE
chr9_136230495_136230514_SURF4_p	SURF4	15.578	213.6	229.178	13.7116	3.6942	19605	883.76	6.6609	1	1.9437e-11	3.8873e-11	2.659e-09	TRUE
chr19_38713195_38713214_DPF1_m	DPF1	63.872	875.48	939.352	13.7068	3.7561	329350	28159	4.8366	1	1.0187e-06	2.0375e-06	0.00011053	TRUE
chr7_48033965_48033984_SUN3_m	SUN3	10.905	148.99	159.895	13.6625	3.6552	9533.7	371.4	7.1651	1	5.4407e-13	1.0881e-12	7.7736e-11	TRUE
chr1_87346347_87346366_SEP15_m	2015-09-01	73.998	1008.6	1082.6	13.6301	3.7509	436780	40449	4.6472	1	2.6137e-06	5.2275e-06	0.00027495	TRUE
chr12_26875341_26875360_ITPR2_m	ITPR2	39.725	540.58	580.305	13.6081	3.7332	125430	8757.4	5.3521	1	6.5423e-08	1.3085e-07	7.6368e-06	TRUE
chr3_127872632_127872651_EEFSEC_m	EEFSEC	1.5578	21.096	22.6538	13.5422	3.1108	190.87	4.5392	9.1704	1	3.0692e-20	6.1384e-20	5.2933e-18	TRUE
chr1_154962153_154962172_FLAD1_m	FLAD1	0.77892	10.548	11.3269	13.5418	2.6986	47.717	1.3192	8.5054	1	1.2049e-17	2.4098e-17	1.9431e-15	TRUE
chr15_29561053_29561072_NDNL2_p	NDNL2	0.77892	10.548	11.3269	13.5418	2.6986	47.717	1.3192	8.5054	1	1.2049e-17	2.4098e-17	1.9431e-15	TRUE
chr1_228333724_228333743_GUK1_p	GUK1	3.1157	42.192	45.3077	13.5417	3.3915	763.47	19.568	8.8337	1	6.6681e-19	1.3336e-18	1.12e-16	TRUE
chr19_45997442_45997461_RTN2_m	RTN2	3.1157	42.192	45.3077	13.5417	3.3915	763.47	19.568	8.8337	1	6.6681e-19	1.3336e-18	1.12e-16	TRUE
chr19_3019317_3019336_TLE2_m	TLE2	5.4525	73.835	79.2875	13.5415	3.5358	2338.1	70.781	8.1281	1	2.9406e-16	5.8811e-16	4.6469e-14	TRUE
chrX_48564736_48564755_SUV39H1_p	SUV39H1	98.144	1323.8	1421.94	13.4883	3.7401	751070	81070	4.3045	0.99999	1.318e-05	2.6361e-05	0.0012933	TRUE
chr19_39517498_39517517_FBXO27_p	FBXO27	72.44	977	1049.44	13.487	3.7352	409120	38385	4.617	1	3.022e-06	6.044e-06	0.00031579	TRUE
chr1_203134904_203134923_ADORA1_m	ADORA1	10.905	146.35	157.255	13.4204	3.6296	9173	371.4	7.0283	1	1.4637e-12	2.9274e-12	2.0725e-10	TRUE
chr6_108227870_108227889_SEC63_p	SEC63	17.136	229.42	246.556	13.3882	3.6673	22532	1115.2	6.3569	1	1.4789e-10	2.9578e-10	1.9699e-08	TRUE
chr1_29533314_29533333_MECR_p	MECR	24.926	333.58	358.506	13.3828	3.6899	47633	2789.3	5.8441	1	3.7356e-09	7.4712e-09	4.6438e-07	TRUE
chr19_33954880_33954899_PEPD_p	PEPD	194.73	2601.4	2796.13	13.359	3.7329	2896000	438330	3.6351	0.99977	0.00022568	0.00045136	0.019628	TRUE
chr4_185329406_185329425_IRF2_m	IRF2	273.4	3648.3	3921.7	13.3442	3.7332	5694800	1011300	3.356	0.99935	0.00065118	0.0013024	0.053173	TRUE
chr19_38877098_38877117_GGN_m	GGN	84.903	1132.6	1217.5	13.3399	3.722	548820	56739	4.3983	0.99999	8.5321e-06	1.7064e-05	0.00085984	TRUE
chr15_41688874_41688893_NDUFAF1_m	NDUFAF1	6.2314	83.065	89.2964	13.3301	3.5392	2951.7	97.015	7.8006	1	4.1812e-15	8.3625e-15	6.4421e-13	TRUE
chr2_192700698_192700717_SDPR_m	SDPR	17.136	228.1	245.236	13.3112	3.659	22253	1115.2	6.3174	1	1.9107e-10	3.8214e-10	2.5403e-08	TRUE
chrX_23953347_23953366_CXorf58_p	CXorf58	16.357	217.55	233.907	13.3001	3.6543	20239	995.45	6.3768	1	1.2952e-10	2.5905e-10	1.7318e-08	TRUE
chr8_124054276_124054295_DERL1_p	DERL1	5.4525	72.517	77.9695	13.2998	3.5102	2248.8	70.781	7.9714	1	1.0581e-15	2.1162e-15	1.6554e-13	TRUE
chr21_35468005_35468024_SLC5A3_p	SLC5A3	5.4525	72.517	77.9695	13.2998	3.5102	2248.8	70.781	7.9714	1	1.0581e-15	2.1162e-15	1.6554e-13	TRUE
chr20_60770876_60770895_MTG2_p	MTG2	31.157	414.01	445.167	13.2879	3.6899	73287	4821.9	5.5134	1	2.6145e-08	5.2291e-08	3.1453e-06	TRUE
chr19_48848449_48848468_TMEM143_m	TMEM143	9.3471	123.94	133.287	13.2597	3.5939	6565.5	255.91	7.1632	1	5.4708e-13	1.0942e-12	7.8086e-11	TRUE
chr5_6668324_6668343_SRD5A1_m	SRD5A1	4.6735	61.969	66.6425	13.2597	3.4723	1641.4	49.356	8.1555	1	2.3272e-16	4.6545e-16	3.6983e-14	TRUE
chr2_167760235_167760254_XIRP2_p	XIRP2	4.6735	61.969	66.6425	13.2597	3.4723	1641.4	49.356	8.1555	1	2.3272e-16	4.6545e-16	3.6983e-14	TRUE
chr19_42352896_42352915_DMRTC2_m	DMRTC2	49.072	650.02	699.092	13.2463	3.7006	180570	14723	4.9527	1	5.5708e-07	1.1142e-06	6.091e-05	TRUE
chr2_65455070_65455089_ACTR2_p	ACTR2	8.5682	113.39	121.958	13.2338	3.5796	5493.8	207.55	7.276	1	2.3752e-13	4.7504e-13	3.4247e-11	TRUE
chr1_161136647_161136666_PPOX_p	PPOX	66.209	875.48	941.689	13.223	3.705	327460	30762	4.6141	1	3.0508e-06	6.1015e-06	0.00031856	TRUE
chr1_227333347_227333366_CDC42BPA_m	CDC42BPA	283.53	3748.5	4032.03	13.2208	3.72	6002900	1106100	3.2946	0.99919	0.00081275	0.0016255	0.065164	TRUE
chr8_37704652_37704671_BRF2_p	BRF2	3.8946	51.421	55.3156	13.2032	3.4209	1129.4	32.406	8.3488	1	4.5794e-17	9.1587e-17	7.3183e-15	TRUE
chr14_32142718_32142737_NUBPL_p	NUBPL	10.905	143.72	154.625	13.1793	3.6036	8819.3	371.4	6.8915	1	3.866e-12	7.7319e-12	5.4143e-10	TRUE
chr3_119217605_119217624_TIMMDC1_m	TIMMDC1	7.0103	92.294	99.3043	13.1655	3.5419	3636.7	128.37	7.5274	1	3.5365e-14	7.073e-14	5.3213e-12	TRUE
chr1_35827328_35827347_ZMYM4_p	ZMYM4	212.65	2799.2	3011.85	13.1634	3.7122	3345000	544450	3.5054	0.99963	0.00037168	0.00074337	0.031438	TRUE
chr3_37107354_37107373_LRRFIP2_p	LRRFIP2	257.04	3381.9	3638.94	13.1571	3.7126	4882400	868660	3.3528	0.99934	0.00065716	0.0013143	0.053599	TRUE
chr17_46691938_46691957_HOXB8_p	HOXB8	58.419	767.36	825.779	13.1355	3.6928	251300	22608	4.715	1	1.8557e-06	3.7115e-06	0.00019771	TRUE
chr12_49073544_49073563_KANSL2_m	KANSL2	6.2314	81.746	87.9774	13.1184	3.5164	2851.3	97.015	7.6668	1	1.1973e-14	2.3945e-14	1.8248e-12	TRUE
chr11_5969431_5969450_OR56A3_m	OR56A3	8.5682	112.07	120.638	13.0798	3.5629	5356.5	207.55	7.1845	1	4.6599e-13	9.3198e-13	6.6647e-11	TRUE
chr20_18118674_18118693_PET117_p	PET117	8.5682	112.07	120.638	13.0798	3.5629	5356.5	207.55	7.1845	1	4.6599e-13	9.3198e-13	6.6647e-11	TRUE
chr19_44471417_44471436_ZNF221_p	ZNF221	297.55	3890.9	4188.45	13.0765	3.7044	6456000	1245700	3.2195	0.99894	0.0010612	0.0021224	0.083569	TRUE
chr17_36864088_36864107_MLLT6_m	MLLT6	125.41	1634.9	1760.31	13.0364	3.694	1139300	148260	3.9203	0.99993	7.0436e-05	0.00014087	0.0064013	TRUE
chr22_29759006_29759025_AP1B1_m	AP1B1	12.463	162.17	174.633	13.0121	3.5994	11207	513.42	6.6072	1	2.7627e-11	5.5254e-11	3.7613e-09	TRUE
chrX_118715552_118715571_UBE2A_m	UBE2A	44.399	577.5	621.899	13.007	3.6716	142100	11511	4.9688	1	5.0993e-07	1.0199e-06	5.5928e-05	TRUE
chr1_150280628_150280647_MRPS21_p	MRPS21	4.6735	60.651	65.3245	12.9776	3.4418	1566.7	49.356	7.9678	1	1.0808e-15	2.1616e-15	1.6891e-13	TRUE
chr8_145577703_145577722_TMEM249_m	TMEM249	11.684	151.63	163.314	12.9776	3.5889	9792	438.99	6.6792	1	1.6885e-11	3.377e-11	2.3144e-09	TRUE
chr1_186344019_186344038_TPR_m	TPR	7.0103	90.976	97.9863	12.9775	3.5213	3525.1	128.37	7.411	1	8.5627e-14	1.7125e-13	1.2789e-11	TRUE
chr11_118968692_118968711_DPAGT1_m	DPAGT1	2.3368	30.325	32.6618	12.9771	3.2308	391.68	10.434	8.6647	1	2.9582e-18	5.9164e-18	4.9162e-16	TRUE
chr3_124454024_124454043_UMPS_m	UMPS	2.3368	30.325	32.6618	12.9771	3.2308	391.68	10.434	8.6647	1	2.9582e-18	5.9164e-18	4.9162e-16	TRUE
chr15_68119684_68119703_SKOR1_p	SKOR1	385.57	5002.4	5387.97	12.974	3.6941	10657000	2358900	3.006	0.99779	0.0022095	0.004419	0.16044	TRUE
chr4_146038512_146038531_ABCE1_p	ABCE1	6.2314	80.428	86.6594	12.9069	3.4932	2752.6	97.015	7.5329	1	3.3684e-14	6.7367e-14	5.0738e-12	TRUE
chr1_171484995_171485014_PRRC2C_m	PRRC2C	16.357	210.96	227.317	12.8972	3.6102	18935	995.45	6.1679	1	4.9584e-10	9.9169e-10	6.3709e-08	TRUE
chr6_144183295_144183314_LTV1_p	LTV1	130.86	1682.4	1813.26	12.8565	3.6743	1203600	164650	3.8237	0.9999	0.00010492	0.00020985	0.0094206	TRUE
chr5_43039763_43039782_ANXA2R_p	ANXA2R	95.029	1220.9	1315.93	12.8477	3.6695	633820	74879	4.1145	0.99997	3.0515e-05	6.103e-05	0.0028901	TRUE
chr19_36027843_36027862_GAPDHS_m	GAPDHS	121.51	1558.5	1680.01	12.8261	3.67	1032400	137180	3.8797	0.99992	8.3195e-05	0.00016639	0.007527	TRUE
chr21_33039590_33039609_SOD1_p	SOD1	5.4525	69.88	75.3325	12.8161	3.4575	2075.5	70.781	7.6579	1	1.274e-14	2.548e-14	1.9397e-12	TRUE
chr16_3076519_3076538_THOC6_p	THOC6	60.756	777.91	838.666	12.8038	3.6568	257150	24898	4.545	1	4.2274e-06	8.4549e-06	0.00043596	TRUE
chr17_1779060_1779079_RPA1_m	RPA1	19.473	249.19	268.663	12.7967	3.6112	26386	1524	5.8844	1	2.8904e-09	5.7809e-09	3.609e-07	TRUE
chr14_65494273_65494292_FNTB_p	FNTB	32.715	417.96	450.675	12.7758	3.6354	74207	5435.5	5.2254	1	1.2942e-07	2.5885e-07	1.4851e-05	TRUE
chr19_49631704_49631723_PPFIA3_p	PPFIA3	32.715	417.96	450.675	12.7758	3.6354	74207	5435.5	5.2254	1	1.2942e-07	2.5885e-07	1.4851e-05	TRUE
chr6_135510939_135510958_MYB_p	MYB	25.704	328.3	354.004	12.7723	3.6243	45783	3007.9	5.5175	1	2.5276e-08	5.0551e-08	3.051e-06	TRUE
chr22_31859736_31859755_EIF4ENIF1_p	EIF4ENIF1	18.694	238.65	257.344	12.7661	3.6051	24190	1379.3	5.9225	1	2.2894e-09	4.5788e-09	2.8712e-07	TRUE
chr11_129814821_129814840_PRDM10_m	PRDM10	14.8	188.54	203.34	12.7392	3.5846	15094	779.89	6.2215	1	3.5083e-10	7.0165e-10	4.5671e-08	TRUE
chr19_12256193_12256212_ZNF625_p	ZNF625	34.273	436.42	470.693	12.7336	3.6324	80861	6093.3	5.1518	1	1.9262e-07	3.8525e-07	2.1924e-05	TRUE
chr10_103542598_103542617_NPM3_m	NPM3	199.4	2538.1	2737.5	12.7287	3.6633	2734700	464700	3.4307	0.99951	0.00048935	0.0009787	0.040686	TRUE
chr14_56084734_56084753_KTN1_p	KTN1	436.2	5550.8	5987	12.7254	3.6666	13080000	3197000	2.8605	0.99645	0.003546	0.007092	0.23594	TRUE
chr1_93621859_93621878_TMED5_m	TMED5	14.021	178	192.021	12.6952	3.5749	13444	683.68	6.2712	1	2.5437e-10	5.0874e-10	3.366e-08	TRUE
chr16_77228689_77228708_MON1B_p	MON1B	55.304	701.44	756.744	12.6834	3.6411	208740	19756	4.597	1	3.2817e-06	6.5634e-06	0.00034217	TRUE
chr6_79770215_79770234_PHIP_p	PHIP	64.651	817.46	882.111	12.6442	3.64	283360	29011	4.4198	0.99999	7.6238e-06	1.5248e-05	0.00077436	TRUE
chr10_71912267_71912286_SAR1A_m	SAR1A	35.052	443.01	478.062	12.6387	3.6225	83216	6439.1	5.084	1	2.7624e-07	5.5248e-07	3.0936e-05	TRUE
chr19_38379537_38379556_WDR87_m	WDR87	27.262	344.13	371.392	12.6231	3.6102	50201	3474.7	5.3754	1	5.6337e-08	1.1267e-07	6.6143e-06	TRUE
chr4_2965026_2965045_NOP14_p	NOP14	93.471	1178.7	1272.17	12.6103	3.6424	588890	71893	4.0475	0.99996	4.0672e-05	8.1345e-05	0.0038088	TRUE
chr7_89976057_89976076_GTPBP10_m	GTPBP10	14.021	176.68	190.701	12.6011	3.5642	13229	683.68	6.2208	1	3.5123e-10	7.0247e-10	4.5671e-08	TRUE
chr11_56237865_56237884_OR5M3_m	OR5M3	245.36	3086.6	3331.96	12.5799	3.6476	4036300	774590	3.2283	0.99898	0.0010212	0.0020424	0.080778	TRUE
chrX_118694233_118694252_CXorf56_m	CXorf56	54.525	685.61	740.135	12.5742	3.6283	199140	19078	4.569	1	3.7494e-06	7.4987e-06	0.00038892	TRUE
chr19_36611644_36611663_TBCB_p	TBCB	10.905	137.12	148.025	12.574	3.5363	7965.5	371.4	6.5494	1	4.0447e-11	8.0894e-11	5.4751e-09	TRUE
chr5_143549425_143549444_YIPF5_m	YIPF5	77.113	969.09	1046.2	12.5671	3.6345	397810	44771	4.2156	0.99998	1.9398e-05	3.8795e-05	0.0018674	TRUE
chr8_42698150_42698169_THAP1_p	THAP1	143.32	1799.7	1943.02	12.5572	3.6412	1371900	206000	3.6495	0.99979	0.00021055	0.0004211	0.018368	TRUE
chr6_79787422_79787441_PHIP_m	PHIP	80.229	1006	1086.23	12.5391	3.6319	428530	49356	4.1671	0.99998	2.4062e-05	4.8125e-05	0.0023005	TRUE
chr10_6061430_6061449_IL2RA_m	IL2RA	55.304	692.21	747.514	12.5165	3.622	202820	19756	4.5313	1	4.4876e-06	8.9752e-06	0.00046178	TRUE
chr16_614317_614336_C16orf11_p	C16orf11	25.704	321.71	347.414	12.516	3.5951	43810	3007.9	5.3973	1	4.9729e-08	9.9458e-08	5.8579e-06	TRUE
chr17_61885192_61885211_DDX42_p	DDX42	25.704	321.71	347.414	12.516	3.5951	43810	3007.9	5.3973	1	4.9729e-08	9.9458e-08	5.8579e-06	TRUE
chr1_35835978_35835997_ZMYM4_m	ZMYM4	66.209	828.01	894.219	12.506	3.6247	290170	30762	4.3435	0.99999	1.0837e-05	2.1675e-05	0.0010776	TRUE
chr7_50450365_50450384_IKZF1_m	IKZF1	46.735	584.09	630.825	12.4979	3.6155	144380	13058	4.7024	1	1.9516e-06	3.9032e-06	0.00020745	TRUE
chr7_23340594_23340613_MALSU1_p	MALSU1	23.368	291.39	314.758	12.4696	3.5848	35917	2381.3	5.4923	1	2.8994e-08	5.7987e-08	3.4761e-06	TRUE
chr13_80911085_80911104_SPRY2_m	SPRY2	8.5682	106.8	115.368	12.4647	3.4939	4824.5	207.55	6.8184	1	6.3588e-12	1.2718e-11	8.827e-10	TRUE
chr18_21735934_21735953_CABYR_m	CABYR	63.872	795.05	858.922	12.4476	3.6172	267310	28159	4.3573	0.99999	1.0156e-05	2.0312e-05	0.0010163	TRUE
chr9_140446649_140446668_MRPL41_m	MRPL41	7.0103	87.02	94.0303	12.4132	3.4579	3200.8	128.37	7.0619	1	1.1221e-12	2.2442e-12	1.6e-10	TRUE
chrX_134654952_134654971_DDX26B_m	DDX26B	151.11	1874.9	2026.01	12.4075	3.6244	1485700	234680	3.5583	0.9997	0.00029984	0.00059968	0.025668	TRUE
chr10_28878732_28878751_WAC_p	WAC	66.209	821.42	887.629	12.4065	3.6132	285170	30762	4.3059	0.99999	1.2852e-05	2.5704e-05	0.0012646	TRUE
chrX_122528836_122528855_GRIA3_p	GRIA3	265.61	3289.6	3555.21	12.3851	3.6255	4572300	941750	3.1161	0.99849	0.0015072	0.0030145	0.11449	TRUE
chr11_10772989_10773008_CTR9_m	CTR9	65.43	809.55	874.98	12.3728	3.609	276860	29879	4.3049	0.99999	1.2901e-05	2.5803e-05	0.0012677	TRUE
chr12_46756836_46756855_SLC38A2_p	SLC38A2	10.126	125.26	135.386	12.3701	3.5044	6627.5	310.45	6.5342	1	4.4573e-11	8.9145e-11	6.0106e-09	TRUE
chr22_50969444_50969463_ODF3B_p	ODF3B	58.419	722.53	780.949	12.3681	3.6061	220520	22608	4.4169	0.99999	7.6889e-06	1.5378e-05	0.00078042	TRUE
chr13_113213647_113213666_TUBGCP3_p	TUBGCP3	52.188	643.42	695.608	12.3289	3.5988	174780	17129	4.5174	1	4.7792e-06	9.5585e-06	0.00049072	TRUE
chr22_24036049_24036068_RGL4_m	RGL4	135.53	1669.2	1804.73	12.3161	3.6127	1176100	179510	3.6198	0.99976	0.00023566	0.00047132	0.020433	TRUE
chr9_111689708_111689727_IKBKAP_m	IKBKAP	60.756	746.27	807.026	12.2831	3.597	234960	24898	4.3444	0.99999	1.0744e-05	2.1488e-05	0.0010698	TRUE
chr6_155619601_155619620_TFB1M_p	TFB1M	39.725	487.84	527.565	12.2804	3.5854	100400	8757.4	4.7885	1	1.2643e-06	2.5286e-06	0.00013593	TRUE
chr2_114647865_114647884_ACTR3_p	ACTR3	9.3471	114.71	124.057	12.2723	3.4832	5550.5	255.91	6.5862	1	3.1307e-11	6.2615e-11	4.2542e-09	TRUE
chr16_69375488_69375507_NIP7_m	NIP7	3.1157	38.236	41.3517	12.272	3.253	616.73	19.568	7.9395	1	1.3366e-15	2.6731e-15	2.0842e-13	TRUE
chr5_72354293_72354312_FCHO2_m	FCHO2	225.89	2771.5	2997.39	12.2692	3.6111	3240000	631820	3.2025	0.99889	0.0011133	0.0022267	0.08719	TRUE
chr17_73509813_73509832_CASKIN2_m	CASKIN2	168.25	2062.1	2230.35	12.2562	3.6076	1793400	305770	3.4249	0.9995	0.00049633	0.00099265	0.041242	TRUE
chr3_51897239_51897258_IQCF2_m	IQCF2	122.29	1496.5	1618.79	12.2373	3.6024	944210	139350	3.6812	0.99982	0.00018471	0.00036942	0.016255	TRUE
chr8_42162745_42162764_IKBKB_m	IKBKB	60.756	742.31	803.066	12.2179	3.5893	232260	24898	4.3193	0.99999	1.204e-05	2.408e-05	0.0011913	TRUE
chr11_94231565_94231584_ANKRD49_p	ANKRD49	48.293	589.37	637.663	12.204	3.5821	146380	14155	4.5478	1	4.1212e-06	8.2424e-06	0.00042625	TRUE
chr2_100007002_100007021_EIF5B_p	EIF5B	3.8946	47.466	51.3606	12.1876	3.3077	949.22	32.406	7.6539	1	1.2941e-14	2.5883e-14	1.9661e-12	TRUE
chr6_4041020_4041039_PRPF4B_p	PRPF4B	3.8946	47.466	51.3606	12.1876	3.3077	949.22	32.406	7.6539	1	1.2941e-14	2.5883e-14	1.9661e-12	TRUE
chr6_32096681_32096700_FKBPL_m	FKBPL	31.157	379.73	410.887	12.1876	3.5655	60750	4821.9	5.0197	1	3.8438e-07	7.6876e-07	4.2619e-05	TRUE
EGFP_98_117_EGFP_m	EGFP	122.29	1489.9	1612.19	12.1833	3.596	935170	139350	3.6635	0.9998	0.00019793	0.00039586	0.017364	TRUE
chr20_2819596_2819615_PCED1A_p	PCED1A	56.861	688.25	745.111	12.1041	3.5744	199330	21153	4.3412	0.99999	1.0865e-05	2.173e-05	0.0010796	TRUE
chr17_80788320_80788339_ZNF750_m	ZNF750	38.167	461.47	499.637	12.0908	3.5616	89593	7937.5	4.7513	1	1.5178e-06	3.0356e-06	0.00016269	TRUE
chr10_84718765_84718784_NRG3_p	NRG3	8.5682	102.84	111.408	12.0025	3.44	4443.8	207.55	6.5438	1	4.1415e-11	8.283e-11	5.6008e-09	TRUE
chr19_3526315_3526334_FZR1_p	FZR1	9.3471	112.07	121.417	11.9898	3.4499	5276.2	255.91	6.4214	1	9.371e-11	1.8742e-10	1.2565e-08	TRUE
chr1_245019904_245019923_HNRNPU_m	HNRNPU	38.167	456.2	494.367	11.9527	3.5451	87375	7937.5	4.6921	1	2.0307e-06	4.0614e-06	0.00021506	TRUE
chr17_27003187_27003206_SUPT6H_p	SUPT6H	14.021	167.45	181.471	11.9428	3.4873	11770	683.68	5.8678	1	3.1355e-09	6.271e-09	3.9116e-07	TRUE
chr9_35813739_35813758_HINT2_m	HINT2	294.43	3509.8	3804.23	11.9207	3.5709	5169400	1213800	2.9185	0.99709	0.0029054	0.0058108	0.20245	TRUE
chr19_47112180_47112199_CALM3_p	CALM3	18.694	222.82	241.514	11.9193	3.5065	20835	1379.3	5.4964	1	2.7974e-08	5.5948e-08	3.3596e-06	TRUE
chr1_114522213_114522232_OLFML3_m	OLFML3	21.81	259.74	281.55	11.9092	3.5149	28306	2011.1	5.3056	1	8.1756e-08	1.6351e-07	9.4885e-06	TRUE
chr8_91804191_91804210_NECAB1_m	NECAB1	202.52	2408.9	2611.42	11.8946	3.5657	2434000	482790	3.1754	0.99878	0.0012172	0.0024345	0.094646	TRUE
chr12_22199373_22199392_CMAS_p	CMAS	71.661	850.43	922.091	11.8674	3.5506	303240	37377	4.0281	0.99996	4.3611e-05	8.7222e-05	0.0040759	TRUE
chr17_78681778_78681797_RPTOR_p	RPTOR	1.5578	18.459	20.0168	11.8494	2.9274	142.82	4.5392	7.9327	1	1.3966e-15	2.7931e-15	2.1754e-13	TRUE
chr1_165860533_165860552_UCK2_m	UCK2	4.6735	55.377	60.0505	11.8491	3.3128	1285.4	49.356	7.2171	1	3.5537e-13	7.1074e-13	5.1032e-11	TRUE
chr17_44847160_44847179_WNT3_m	WNT3	4.6735	55.377	60.0505	11.8491	3.3128	1285.4	49.356	7.2171	1	3.5537e-13	7.1074e-13	5.1032e-11	TRUE
chr9_128434769_128434788_MAPKAP1_m	MAPKAP1	7.0103	83.065	90.0753	11.849	3.3916	2892.1	128.37	6.7128	1	1.3046e-11	2.6091e-11	1.7951e-09	TRUE
chr16_56782252_56782271_NUP93_p	NUP93	0.77892	9.2294	10.0083	11.849	2.5236	35.706	1.3192	7.3574	1	1.248e-13	2.496e-13	1.8124e-11	TRUE
chr3_195968942_195968961_PCYT1A_m	PCYT1A	0.77892	9.2294	10.0083	11.849	2.5236	35.706	1.3192	7.3574	1	1.248e-13	2.496e-13	1.8124e-11	TRUE
chr15_91517910_91517929_PRC1_m	PRC1	0.77892	9.2294	10.0083	11.849	2.5236	35.706	1.3192	7.3574	1	1.248e-13	2.496e-13	1.8124e-11	TRUE
chr19_6821830_6821849_VAV1_p	VAV1	0.77892	9.2294	10.0083	11.849	2.5236	35.706	1.3192	7.3574	1	1.248e-13	2.496e-13	1.8124e-11	TRUE
chr2_145274899_145274918_ZEB2_m	ZEB2	6.2314	73.835	80.0664	11.8489	3.3714	2285.2	97.015	6.8636	1	4.558e-12	9.1159e-12	6.3521e-10	TRUE
chr2_179360342_179360361_PLEKHA3_m	PLEKHA3	11.684	138.44	150.124	11.8487	3.4586	8033.7	438.99	6.0499	1	1.0186e-09	2.0371e-09	1.2935e-07	TRUE
chr6_108202355_108202374_SEC63_m	SEC63	14.8	175.36	190.16	11.8486	3.4806	12890	779.89	5.7493	1	6.3817e-09	1.2763e-08	7.8848e-07	TRUE
chr17_3787676_3787695_CAMKK1_m	CAMKK1	69.324	817.46	886.784	11.7919	3.5408	279860	34448	4.0309	0.99996	4.3035e-05	8.6071e-05	0.0040247	TRUE
chr1_1477529_1477548_SSU72_m	SSU72	17.915	210.96	228.875	11.7756	3.4862	18633	1243	5.4754	1	3.1443e-08	6.2887e-08	3.7589e-06	TRUE
chr19_39229125_39229144_CAPN12_m	CAPN12	32.715	385	417.715	11.7683	3.5171	62052	5435.5	4.7783	1	1.3166e-06	2.6331e-06	0.00014144	TRUE
chr13_42866616_42866635_AKAP11_p	AKAP11	128.52	1511	1639.52	11.7569	3.5452	955610	157500	3.4835	0.99961	0.00039469	0.00078938	0.033225	TRUE
chr19_1254410_1254429_MIDN_m	MIDN	56.083	657.93	714.013	11.7314	3.529	181110	20447	4.2089	0.99998	1.9665e-05	3.933e-05	0.0018916	TRUE
chr7_57194347_57194366_ZNF479_p	ZNF479	10.905	127.89	138.795	11.7276	3.4365	6843.2	371.4	6.0705	1	8.9282e-10	1.7856e-09	1.1358e-07	TRUE
chr5_176785012_176785031_RGS14_p	RGS14	334.94	3926.5	4261.44	11.723	3.5473	6449500	1667500	2.7813	0.9955	0.0044951	0.0089901	0.27777	TRUE
chr19_46025802_46025821_VASP_m	VASP	101.26	1185.3	1286.56	11.7055	3.5362	587600	87556	3.6636	0.9998	0.00019613	0.00039227	0.017217	TRUE
chr8_41838366_41838385_KAT6A_p	KAT6A	146.44	1714	1860.44	11.7045	3.5401	1228700	217210	3.3636	0.99938	0.00061723	0.0012345	0.050488	TRUE
chr19_33072212_33072231_PDCD5_p	PDCD5	45.178	528.71	573.888	11.7028	3.52	116900	12014	4.4115	0.99999	7.7773e-06	1.5555e-05	0.00078826	TRUE
chr20_32677569_32677588_EIF2S2_p	EIF2S2	17.915	209.64	227.555	11.7019	3.4772	18379	1243	5.438	1	3.8811e-08	7.7622e-08	4.6102e-06	TRUE
chr1_16235853_16235872_SPEN_m	SPEN	17.915	209.64	227.555	11.7019	3.4772	18379	1243	5.438	1	3.8811e-08	7.7622e-08	4.6102e-06	TRUE
chr4_57976235_57976254_IGFBP7_m	IGFBP7	8.5682	100.21	108.778	11.6956	3.4029	4198.7	207.55	6.3608	1	1.3863e-10	2.7726e-10	1.85e-08	TRUE
chr16_24560266_24560285_RBBP6_p	RBBP6	8.5682	100.21	108.778	11.6956	3.4029	4198.7	207.55	6.3608	1	1.3863e-10	2.7726e-10	1.85e-08	TRUE
chr12_98993783_98993802_SLC25A3_m	SLC25A3	7.7892	90.976	98.7652	11.6798	3.3874	3460	165.12	6.4737	1	6.5693e-11	1.3139e-10	8.8334e-09	TRUE
chr10_6154270_6154289_RBM17_p	RBM17	38.167	445.65	483.817	11.6763	3.5114	83021	7937.5	4.5737	1	3.5983e-06	7.1967e-06	0.00037408	TRUE
chr19_6222487_6222506_MLLT1_p	MLLT1	98.144	1145.8	1243.94	11.6747	3.5319	548760	81070	3.6794	0.99982	0.00018414	0.00036829	0.016215	TRUE
chr11_102323261_102323280_TMEM123_m	TMEM123	229	2671.3	2900.3	11.6651	3.5383	2982300	653510	3.0211	0.99794	0.0020593	0.0041186	0.15131	TRUE
chr8_8887371_8887390_ERI1_m	ERI1	34.273	399.5	433.773	11.6564	3.5052	66696	6093.3	4.6789	1	2.1538e-06	4.3076e-06	0.00022792	TRUE
chr18_30926352_30926371_CCDC178_m	CCDC178	69.324	806.92	876.244	11.6398	3.5221	272020	34448	3.974	0.99995	5.4724e-05	0.00010945	0.005091	TRUE
chr3_9882227_9882246_RPUSD3_m	RPUSD3	49.851	580.14	629.991	11.6375	3.5145	140600	15304	4.2865	0.99999	1.3823e-05	2.7647e-05	0.0013527	TRUE
chr5_154252143_154252162_CNOT8_p	CNOT8	17.915	208.32	226.235	11.6282	3.4681	18127	1243	5.4006	1	4.784e-08	9.568e-08	5.6448e-06	TRUE
chrX_122799546_122799565_THOC2_p	THOC2	45.178	524.76	569.938	11.6154	3.5091	115000	12014	4.3754	0.99999	9.1824e-06	1.8365e-05	0.0009234	TRUE
chr1_174977795_174977814_CACYBP_p	CACYBP	101.26	1176.1	1277.36	11.6147	3.5249	577630	87556	3.6324	0.99978	0.00022144	0.00044289	0.019272	TRUE
chr19_41265450_41265469_SNRPA_p	SNRPA	61.535	714.62	776.155	11.6132	3.5165	213260	25691	4.0746	0.99996	3.549e-05	7.098e-05	0.0033345	TRUE
chr11_110494891_110494910_ARHGAP20_p	ARHGAP20	5.4525	63.288	68.7405	11.6072	3.3166	1672.4	70.781	6.8744	1	4.1989e-12	8.3978e-12	5.8632e-10	TRUE
chr13_111340141_111340160_CARS2_p	CARS2	5.4525	63.288	68.7405	11.6072	3.3166	1672.4	70.781	6.8744	1	4.1989e-12	8.3978e-12	5.8632e-10	TRUE
chr12_29502984_29503003_ERGIC2_m	ERGIC2	73.998	858.34	932.338	11.5995	3.5183	307590	40449	3.8999	0.99993	7.4775e-05	0.00014955	0.0067782	TRUE
chr1_149949363_149949382_OTUD7B_m	OTUD7B	15.578	180.63	196.208	11.5952	3.4536	13622	883.76	5.5522	1	2.0159e-08	4.0317e-08	2.4479e-06	TRUE
chr19_37241164_37241183_ZNF850_m	ZNF850	248.48	2880.9	3129.38	11.5941	3.53	3464800	799050	2.9449	0.99735	0.0026504	0.0053008	0.18764	TRUE
chr1_223116494_223116513_DISP1_m	DISP1	10.126	117.35	127.476	11.589	3.411	5748	310.45	6.0852	1	8.1085e-10	1.6217e-09	1.0325e-07	TRUE
chr5_176882444_176882463_PRR7_m	PRR7	151.89	1758.9	1910.79	11.5801	3.5249	1291200	237670	3.2962	0.99921	0.0007873	0.0015746	0.063266	TRUE
chr3_169684595_169684614_SEC62_p	SEC62	40.504	468.06	508.564	11.5559	3.4985	91404	9185.5	4.4611	0.99999	6.1414e-06	1.2283e-05	0.00062694	TRUE
chr8_145532615_145532634_HSF1_p	HSF1	228.22	2635.7	2863.92	11.5489	3.5239	2897900	648050	2.9906	0.99772	0.0022766	0.0045532	0.16435	TRUE
chr1_112991746_112991765_CTTNBP2NL_p	CTTNBP2NL	72.44	835.92	908.36	11.5395	3.5105	291450	38385	3.8969	0.99992	7.5621e-05	0.00015124	0.0068505	TRUE
chr2_219526959_219526978_BCS1L_m	BCS1L	15.578	179.31	194.888	11.5105	3.4431	13405	883.76	5.5078	1	2.5957e-08	5.1915e-08	3.1253e-06	TRUE
chr9_136199482_136199501_SURF6_m	SURF6	15.578	179.31	194.888	11.5105	3.4431	13405	883.76	5.5078	1	2.5957e-08	5.1915e-08	3.1253e-06	TRUE
chrX_153784386_153784405_IKBKG_m	IKBKG	38.167	439.06	477.227	11.5037	3.49	80356	7937.5	4.4997	0.99999	5.1099e-06	1.022e-05	0.00052316	TRUE
chr9_136231871_136231890_SURF4_p	SURF4	45.957	527.4	573.357	11.4759	3.4922	115890	12530	4.301	0.99999	1.2892e-05	2.5784e-05	0.0012676	TRUE
chr19_1421211_1421230_DAZAP1_p	DAZAP1	49.072	563	612.072	11.4729	3.4936	132060	14723	4.2355	0.99998	1.7355e-05	3.471e-05	0.0016808	TRUE
chr1_151400753_151400772_POGZ_p	POGZ	132.42	1518.9	1651.32	11.4703	3.51	961170	169520	3.3675	0.99939	0.00060572	0.0012114	0.049604	TRUE
chr1_165624614_165624633_MGST3_p	MGST3	190.06	2176.8	2366.86	11.4532	3.5108	1973600	412860	3.092	0.99839	0.0016127	0.0032255	0.12185	TRUE
chr19_39860545_39860564_SAMD4B_m	SAMD4B	88.797	1016.6	1105.4	11.4486	3.5023	430370	63363	3.6857	0.99982	0.0001788	0.0003576	0.015764	TRUE
chr1_207760746_207760765_CR1_m	CR1	22.589	258.42	281.009	11.4401	3.4591	27809	2191.5	5.0377	1	3.4374e-07	6.8747e-07	3.8263e-05	TRUE
chr1_111854962_111854981_CHIA_m	CHIA	48.293	552.45	600.743	11.4395	3.489	127090	14155	4.2375	0.99998	1.7183e-05	3.4367e-05	0.0016676	TRUE
chr19_38780877_38780896_SPINT2_p	SPINT2	137.87	1575.6	1713.47	11.4282	3.505	1033500	187230	3.3227	0.99929	0.00071328	0.0014266	0.05781	TRUE
chr8_121455475_121455494_MRPL13_p	MRPL13	3.1157	35.599	38.7147	11.4257	3.1526	527.59	19.568	7.3434	1	1.3713e-13	2.7426e-13	1.9874e-11	TRUE
chr7_144107238_144107257_NOBOX_m	NOBOX	3.1157	35.599	38.7147	11.4257	3.1526	527.59	19.568	7.3434	1	1.3713e-13	2.7426e-13	1.9874e-11	TRUE
chr10_106014947_106014966_GSTO1_m	GSTO1	165.91	1892	2057.91	11.4038	3.5036	1489800	295420	3.1758	0.99879	0.0012052	0.0024104	0.093814	TRUE
chr12_22208523_22208542_CMAS_p	CMAS	43.62	497.07	540.69	11.3955	3.4806	102810	11021	4.3194	0.99999	1.1832e-05	2.3665e-05	0.0011716	TRUE
chr3_42676161_42676180_NKTR_p	NKTR	8.5682	97.568	106.136	11.3872	3.3648	3960.5	207.55	6.1777	1	4.4908e-10	8.9817e-10	5.7806e-08	TRUE
chr2_75061718_75061737_HK2_m	HK2	28.041	319.07	347.111	11.3787	3.4622	42350	3723.3	4.7695	1	1.3635e-06	2.727e-06	0.00014637	TRUE
chr3_100119763_100119782_TOMM70A_m	TOMM70A	16.357	185.91	202.267	11.3658	3.4287	14374	995.45	5.3739	1	5.5207e-08	1.1041e-07	6.4871e-06	TRUE
chrX_119693981_119694000_CUL4B_p	CUL4B	5.4525	61.969	67.4215	11.3652	3.2867	1597.1	70.781	6.7176	1	1.2454e-11	2.4908e-11	1.7153e-09	TRUE
chr12_56137397_56137416_GDF11_p	GDF11	102.82	1168.2	1271.02	11.3616	3.4934	567500	90910	3.5334	0.99968	0.00032383	0.00064766	0.027655	TRUE
chr19_15535581_15535600_WIZ_m	WIZ	26.483	300.62	327.103	11.3514	3.4561	37574	3236.3	4.8188	1	1.0633e-06	2.1266e-06	0.0001151	TRUE
chr1_47904683_47904702_FOXD2_p	FOXD2	13.242	150.31	163.552	11.351	3.4093	9393.6	594.92	5.6195	1	1.3552e-08	2.7105e-08	1.6599e-06	TRUE
chr6_33273002_33273021_TAPBP_m	TAPBP	21.031	238.65	259.681	11.3475	3.4433	23678	1839.8	5.0735	1	2.8385e-07	5.677e-07	3.1696e-05	TRUE
chr7_71275350_71275369_CALN1_m	CALN1	15.578	176.68	192.258	11.3416	3.4219	12976	883.76	5.4191	1	4.2793e-08	8.5587e-08	5.0662e-06	TRUE
chr19_49813674_49813693_SLC6A16_m	SLC6A16	281.19	3184.2	3465.39	11.324	3.4966	4213600	1083700	2.7886	0.99564	0.0043648	0.0087296	0.2719	TRUE
chr17_51901750_51901769_KIF2B_p	KIF2B	317.8	3598.2	3916	11.3222	3.4969	5380400	1465100	2.7101	0.99443	0.0055727	0.011145	0.32398	TRUE
chr3_126180720_126180739_ZXDC_p	ZXDC	14.8	167.45	182.25	11.3142	3.4143	11651	779.89	5.4661	1	3.2776e-08	6.5551e-08	3.9097e-06	TRUE
chr22_50962177_50962196_SCO2_m	SCO2	21.81	246.56	268.37	11.3049	3.44	25256	2011.1	5.0116	1	3.9299e-07	7.8598e-07	4.3438e-05	TRUE
chr12_27234926_27234945_C12orf71_m	C12orf71	151.89	1716.7	1868.59	11.3023	3.4899	1224300	237670	3.2097	0.99893	0.0010676	0.0021352	0.08398	TRUE
chr11_6262910_6262929_CNGA4_p	CNGA4	4.6735	52.74	57.4135	11.2849	3.2437	1155.2	49.356	6.8418	1	5.2349e-12	1.047e-11	7.2812e-10	TRUE
chr1_46089544_46089563_CCDC17_m	CCDC17	2.3368	26.37	28.7068	11.2847	3.0361	288.79	10.434	7.4401	1	6.571e-14	1.3142e-13	9.8247e-12	TRUE
chr7_102984989_102985008_DNAJC2_p	DNAJC2	2.3368	26.37	28.7068	11.2847	3.0361	288.79	10.434	7.4401	1	6.571e-14	1.3142e-13	9.8247e-12	TRUE
chr3_193355048_193355067_OPA1_p	OPA1	19.473	218.87	238.343	11.2397	3.4248	19879	1524	5.1076	1	2.3606e-07	4.7212e-07	2.6782e-05	TRUE
chr1_166838706_166838725_TADA1_p	TADA1	12.463	139.76	152.223	11.214	3.3862	8102.3	513.42	5.618	1	1.3627e-08	2.7255e-08	1.6677e-06	TRUE
chr5_32601127_32601146_SUB1_p	SUB1	90.355	1011.3	1101.65	11.1925	3.47	424050	66135	3.581	0.99973	0.00026849	0.00053699	0.023124	TRUE
chr2_96860697_96860716_STARD7_p	STARD7	14.021	156.9	170.921	11.1904	3.394	10207	683.68	5.4644	1	3.2979e-08	6.5959e-08	3.9307e-06	TRUE
chr13_107211876_107211895_ARGLU1_m	ARGLU1	3.8946	43.51	47.4046	11.1719	3.1849	784.7	32.406	6.9591	1	2.2737e-12	4.5475e-12	3.2066e-10	TRUE
chr10_73476028_73476047_C10orf105_p	C10orf105	3.8946	43.51	47.4046	11.1719	3.1849	784.7	32.406	6.9591	1	2.2737e-12	4.5475e-12	3.2066e-10	TRUE
chr5_86708497_86708516_CCNH_m	CCNH	53.746	598.59	652.336	11.1374	3.4532	148430	18415	4.0151	0.99995	4.5437e-05	9.0874e-05	0.0042382	TRUE
chr21_38877842_38877861_DYRK1A_m	DYRK1A	132.42	1474.1	1606.52	11.132	3.4668	900020	169520	3.2586	0.99911	0.00089402	0.001788	0.071436	TRUE
chr17_45994238_45994257_SP2_p	SP2	7.0103	77.791	84.8013	11.0967	3.2981	2504.9	128.37	6.2473	1	2.8533e-10	5.7065e-10	3.7722e-08	TRUE
chr19_51607614_51607633_CTU1_p	CTU1	14.021	155.58	169.601	11.0962	3.3819	10020	683.68	5.414	1	4.3767e-08	8.7535e-08	5.1729e-06	TRUE
chr1_107937799_107937818_NTNG1_m	NTNG1	38.167	423.24	461.407	11.0892	3.4371	74139	7937.5	4.3221	0.99999	1.1605e-05	2.321e-05	0.0011515	TRUE
chr14_68280711_68280730_ZFYVE26_m	ZFYVE26	98.144	1087.8	1185.94	11.0837	3.457	489660	81070	3.4756	0.9996	0.00040141	0.00080282	0.033684	TRUE
chr7_27204819_27204838_HOXA9_p	HOXA9	25.704	284.79	310.494	11.0796	3.4198	33564	3007.9	4.7241	1	1.6985e-06	3.397e-06	0.00018137	TRUE
chr16_29756080_29756099_C16orf54_p	C16orf54	8.5682	94.931	103.499	11.0795	3.3257	3729.3	207.55	5.9947	1	1.4079e-09	2.8158e-09	1.7752e-07	TRUE
chr8_27965439_27965458_ELP3_m	ELP3	8.5682	94.931	103.499	11.0795	3.3257	3729.3	207.55	5.9947	1	1.4079e-09	2.8158e-09	1.7752e-07	TRUE
chr2_3517682_3517701_ADI1_m	ADI1	4.6735	51.421	56.0945	11.0027	3.2078	1092.7	49.356	6.6541	1	1.9077e-11	3.8154e-11	2.6123e-09	TRUE
chrX_46434302_46434321_CHST7_m	CHST7	3.1157	34.281	37.3967	11.0027	3.0997	485.63	19.568	7.0453	1	1.2184e-12	2.4368e-12	1.7321e-10	TRUE
chr6_49663584_49663603_CRISP2_m	CRISP2	3.1157	34.281	37.3967	11.0027	3.0997	485.63	19.568	7.0453	1	1.2184e-12	2.4368e-12	1.7321e-10	TRUE
chr16_72120614_72120633_TXNL4B_m	TXNL4B	3.1157	34.281	37.3967	11.0027	3.0997	485.63	19.568	7.0453	1	1.2184e-12	2.4368e-12	1.7321e-10	TRUE
chr9_131893898_131893917_PPP2R4_m	PPP2R4	12.463	137.12	149.583	11.0022	3.3589	7770.1	513.42	5.5016	1	2.6546e-08	5.3092e-08	3.1907e-06	TRUE
chr3_149051029_149051048_TM4SF18_m	TM4SF18	165.91	1824.8	1990.71	10.9987	3.4514	1375900	295420	3.0521	0.99817	0.001833	0.003666	0.13653	TRUE
chr15_76588031_76588050_ETFA_p	ETFA	185.38	2037.1	2222.48	10.9888	3.4509	1714400	388300	2.9715	0.9976	0.0024013	0.0048027	0.17216	TRUE
chr5_71479631_71479650_MAP1B_p	MAP1B	34.273	375.77	410.043	10.964	3.4171	58310	6093.3	4.3748	0.99999	9.0737e-06	1.8147e-05	0.00091377	TRUE
chr15_80263385_80263404_BCL2A1_m	BCL2A1	14.8	162.17	176.97	10.9574	3.3685	10860	779.89	5.2772	1	9.3428e-08	1.8686e-07	1.0825e-05	TRUE
chr1_234510011_234510030_COA6_p	COA6	10.126	110.75	120.876	10.9372	3.3283	5062.9	310.45	5.7111	1	7.8255e-09	1.5651e-08	9.6518e-07	TRUE
chr22_43533227_43533246_MCAT_p	MCAT	17.136	187.23	204.366	10.9261	3.3755	14465	1115.2	5.0934	1	2.5259e-07	5.0518e-07	2.8612e-05	TRUE
chr6_31504338_31504357_DDX39B_p	DDX39B	8.5682	93.613	102.181	10.9256	3.3057	3616.3	207.55	5.9032	1	2.4625e-09	4.925e-09	3.0828e-07	TRUE
chr1_35852685_35852704_ZMYM4_p	ZMYM4	85.682	936.13	1021.81	10.9256	3.4344	361630	58029	3.5304	0.99968	0.00032469	0.00064937	0.027711	TRUE
chr6_105405986_105406005_LIN28B_p	LIN28B	31.157	340.17	371.327	10.9179	3.4073	47745	4821.9	4.4501	0.99999	6.3756e-06	1.2751e-05	0.00065039	TRUE
chr19_35760352_35760371_USF2_p	USF2	98.144	1070.6	1168.74	10.9085	3.4341	472850	81070	3.4154	0.9995	0.00050156	0.0010031	0.041628	TRUE
chr1_67591573_67591592_C1orf141_m	C1orf141	42.062	458.83	500.892	10.9084	3.4166	86850	10078	4.1515	0.99998	2.4932e-05	4.9864e-05	0.0023756	TRUE
chr1_111996917_111996936_ATP5F1_p	ATP5F1	14.021	152.94	166.961	10.9079	3.3574	9650	683.68	5.3131	1	7.6515e-08	1.5303e-07	8.9022e-06	TRUE
chr19_41312522_41312541_EGLN2_m	EGLN2	28.82	313.8	342.62	10.8883	3.4001	40607	3982.2	4.516	1	4.661e-06	9.3221e-06	0.00047928	TRUE
chr17_34391725_34391744_CCL18_m	CCL18	38.946	423.24	462.186	10.8674	3.4087	73839	8341.4	4.2076	0.99998	1.94e-05	3.88e-05	0.0018674	TRUE
chr5_72864405_72864424_UTP15_m	UTP15	24.147	262.38	286.527	10.8659	3.3887	28377	2580.5	4.6897	1	2.0033e-06	4.0067e-06	0.00021248	TRUE
chr18_47908575_47908594_SKA1_p	SKA1	18.694	203.05	221.744	10.8618	3.3731	16993	1379.3	4.9639	1	4.9871e-07	9.9741e-07	5.4781e-05	TRUE
chr1_47838707_47838726_CMPK1_p	CMPK1	40.504	439.06	479.564	10.8399	3.4064	79422	9185.5	4.1585	0.99998	2.4134e-05	4.8267e-05	0.0023058	TRUE
chr17_42293914_42293933_UBTF_m	UBTF	11.684	126.58	138.264	10.8336	3.3303	6600	438.99	5.4835	1	2.9299e-08	5.8597e-08	3.5067e-06	TRUE
chr5_32444711_32444730_ZFR_p	ZFR	11.684	126.58	138.264	10.8336	3.3303	6600	438.99	5.4835	1	2.9299e-08	5.8597e-08	3.5067e-06	TRUE
chr7_96318261_96318280_SHFM1_m	SHFM1	3.8946	42.192	46.0866	10.8335	3.1415	733.33	32.406	6.7275	1	1.1461e-11	2.2922e-11	1.5817e-09	TRUE
chr19_35263715_35263734_ZNF599_p	ZNF599	126.96	1375.2	1502.16	10.8318	3.4269	779030	152840	3.1928	0.99888	0.001123	0.002246	0.087848	TRUE
chr1_172411735_172411754_PIGC_m	PIGC	90.355	975.68	1066.03	10.7983	3.4183	391900	66135	3.4426	0.99955	0.00045199	0.00090399	0.037735	TRUE
chr5_149636159_149636178_CAMK2A_m	CAMK2A	211.87	2287.6	2499.47	10.7972	3.4264	2154300	539550	2.8259	0.99616	0.0038431	0.0076862	0.24718	TRUE
chr11_563428_563447_RASSF7_m	RASSF7	98.923	1068	1166.92	10.7963	3.4193	469530	82664	3.3705	0.99941	0.00059125	0.0011825	0.048531	TRUE
chr19_47960572_47960591_SLC8A2_p	SLC8A2	35.052	378.41	413.462	10.7957	3.3956	58946	6439.1	4.2789	0.99999	1.404e-05	2.808e-05	0.001372	TRUE
chr17_62499589_62499608_DDX5_m	DDX5	12.463	134.49	146.953	10.7911	3.3311	7444.8	513.42	5.3852	1	5.1034e-08	1.0207e-07	6.0067e-06	TRUE
chr4_99964472_99964491_METAP1_p	METAP1	27.262	294.02	321.282	10.785	3.3839	35581	3474.7	4.5254	1	4.4436e-06	8.8873e-06	0.00045759	TRUE
chr5_140025201_140025220_NDUFA2_m	NDUFA2	14.8	159.54	174.34	10.7797	3.345	10475	779.89	5.1828	1	1.5571e-07	3.1141e-07	1.7808e-05	TRUE
chr4_7056153_7056172_TADA2B_p	TADA2B	17.136	184.59	201.726	10.7721	3.3552	14020	1115.2	5.0145	1	3.8201e-07	7.6402e-07	4.239e-05	TRUE
chr20_60879572_60879591_ADRM1_m	ADRM1	276.52	2978.5	3255.02	10.7714	3.4244	3650300	1039900	2.6496	0.99336	0.0066391	0.013278	0.36764	TRUE
chr5_1201792_1201811_SLC6A19_m	SLC6A19	84.903	912.4	997.303	10.7464	3.4105	342370	56739	3.474	0.9996	0.00040114	0.00080227	0.033684	TRUE
chr7_44575938_44575957_NPC1L1_p	NPC1L1	11.684	125.26	136.944	10.7206	3.3153	6449.4	438.99	5.4206	1	4.1742e-08	8.3484e-08	4.9542e-06	TRUE
chr20_2969090_2969109_PTPRA_p	PTPRA	7.0103	75.154	82.1643	10.7205	3.249	2321.8	128.37	6.0145	1	1.2324e-09	2.4649e-09	1.5581e-07	TRUE
chr16_71487928_71487947_ZNF23_p	ZNF23	7.0103	75.154	82.1643	10.7205	3.249	2321.8	128.37	6.0145	1	1.2324e-09	2.4649e-09	1.5581e-07	TRUE
chr20_37621022_37621041_DHX35_m	DHX35	2.3368	25.051	27.3878	10.7202	2.9648	257.98	10.434	7.032	1	1.3305e-12	2.661e-12	1.8857e-10	TRUE
chr20_42302518_42302537_MYBL2_p	MYBL2	2.3368	25.051	27.3878	10.7202	2.9648	257.98	10.434	7.032	1	1.3305e-12	2.661e-12	1.8857e-10	TRUE
chr5_115249085_115249104_AP3S1_m	AP3S1	14.8	158.22	173.02	10.6905	3.3331	10285	779.89	5.1356	1	2.0036e-07	4.0072e-07	2.2786e-05	TRUE
chr19_40321118_40321137_DYRK1B_m	DYRK1B	58.419	623.65	682.069	10.6755	3.394	159740	22608	3.7592	0.99987	0.00013088	0.00026176	0.011685	TRUE
chr3_51663344_51663363_RAD54L2_p	RAD54L2	33.494	357.31	390.804	10.6679	3.3768	52429	5758.8	4.2671	0.99999	1.4767e-05	2.9533e-05	0.001442	TRUE
chr9_88628046_88628065_NAA35_m	NAA35	7.7892	83.065	90.8542	10.6641	3.2577	2833.2	165.12	5.8581	1	3.217e-09	6.434e-09	4.0027e-07	TRUE
chr17_80332632_80332651_UTS2R_p	UTS2R	31.936	340.17	372.106	10.6516	3.3728	47504	5123.2	4.3063	0.99999	1.2344e-05	2.4689e-05	0.0012197	TRUE
chr16_30718517_30718536_SRCAP_p	SRCAP	21.81	232.05	253.86	10.6396	3.3529	22101	2011.1	4.6882	1	2.0067e-06	4.0135e-06	0.00021268	TRUE
chr1_109241951_109241970_PRPF38B_p	PRPF38B	31.157	330.94	362.097	10.6217	3.3677	44935	4821.9	4.3172	0.99999	1.1739e-05	2.3477e-05	0.0011637	TRUE
chr19_45682867_45682886_BLOC1S3_m	BLOC1S3	173.7	1841.9	2015.6	10.6039	3.3991	1391500	330770	2.9007	0.99699	0.0030095	0.006019	0.20787	TRUE
chr19_50376387_50376406_AKT1S1_m	AKT1S1	92.692	982.28	1074.97	10.5972	3.3916	395680	70427	3.3521	0.99937	0.00062994	0.0012599	0.051498	TRUE
chr19_41779943_41779962_HNRNPUL1_m	HNRNPUL1	108.27	1145.8	1254.07	10.5828	3.3916	538200	103250	3.2289	0.99902	0.00098337	0.0019667	0.078004	TRUE
chr19_40399811_40399830_FCGBP_p	FCGBP	68.545	725.17	793.715	10.5795	3.3843	215580	33503	3.5873	0.99974	0.00025857	0.00051714	0.022338	TRUE
chr1_109839778_109839797_MYBPHL_p	MYBPHL	9.3471	98.887	108.234	10.5794	3.2711	4008.7	255.91	5.5972	1	1.5118e-08	3.0236e-08	1.8454e-06	TRUE
chr19_54578257_54578276_TARM1_p	TARM1	118.4	1252.6	1371	10.5794	3.3922	643170	128680	3.1618	0.99875	0.001246	0.002492	0.096722	TRUE
chr17_33289514_33289533_ZNF830_p	ZNF830	3.1157	32.962	36.0777	10.5793	3.0447	445.41	19.568	6.7472	1	9.9209e-12	1.9842e-11	1.3718e-09	TRUE
chr5_151173789_151173808_G3BP1_p	G3BP1	373.88	3954.2	4328.08	10.5761	3.3992	6409200	2186700	2.4212	0.9871	0.012897	0.025794	0.57119	TRUE
chr12_113810462_113810481_PLBD2_p	PLBD2	59.977	634.19	694.167	10.5739	3.3809	164860	24120	3.6973	0.99983	0.00016752	0.00033504	0.014815	TRUE
chr9_140513488_140513507_EHMT1_m	EHMT1	168.25	1776	1944.25	10.5557	3.3922	1292400	305770	2.9075	0.99706	0.0029403	0.0058806	0.20428	TRUE
chr19_35632455_35632474_FXYD1_p	FXYD1	82.566	871.52	954.086	10.5554	3.3842	311230	52971	3.4279	0.99952	0.00047506	0.00095013	0.039545	TRUE
chr19_4366549_4366568_SH3GL1_m	SH3GL1	7.0103	73.835	80.8453	10.5324	3.2238	2232.8	128.37	5.8981	1	2.5111e-09	5.0222e-09	3.1409e-07	TRUE
chr1_153614824_153614843_CHTOP_p	CHTOP	103.6	1087.8	1191.4	10.5	3.3798	484280	92616	3.2339	0.99904	0.0009643	0.0019286	0.076663	TRUE
chr19_42741039_42741058_GSK3A_p	GSK3A	88.797	932.17	1020.97	10.4978	3.3774	355640	63363	3.3504	0.99937	0.00063244	0.0012649	0.051672	TRUE
chr6_90052044_90052063_UBE2J1_p	UBE2J1	21.031	220.19	241.221	10.4698	3.3277	19832	1839.8	4.6431	1	2.4938e-06	4.9876e-06	0.00026292	TRUE
chr2_198570779_198570798_MARS2_p	MARS2	8.5682	89.657	98.2252	10.4639	3.2441	3287.7	207.55	5.6286	1	1.2546e-08	2.5091e-08	1.5393e-06	TRUE
chr7_102572357_102572376_FBXL13_p	FBXL13	192.39	2010.7	2203.09	10.4512	3.3788	1653100	425480	2.7876	0.99569	0.0043105	0.0086211	0.2697	TRUE
chr19_35979706_35979725_KRTDAP_m	KRTDAP	98.144	1024.5	1122.64	10.4387	3.3706	429040	81070	3.2534	0.9991	0.00089827	0.0017965	0.071696	TRUE
chr19_3620719_3620738_CACTIN_m	CACTIN	4.6735	48.784	53.4575	10.4384	3.1334	972.87	49.356	6.2788	1	2.2843e-10	4.5686e-10	3.0256e-08	TRUE
chr1_193111078_193111097_CDC73_p	CDC73	4.6735	48.784	53.4575	10.4384	3.1334	972.87	49.356	6.2788	1	2.2843e-10	4.5686e-10	3.0256e-08	TRUE
chr6_150067546_150067565_NUP43_p	NUP43	4.6735	48.784	53.4575	10.4384	3.1334	972.87	49.356	6.2788	1	2.2843e-10	4.5686e-10	3.0256e-08	TRUE
chr3_77147247_77147266_ROBO2_p	ROBO2	84.124	876.8	960.924	10.4227	3.3663	314160	55466	3.3657	0.9994	0.00059683	0.0011937	0.048904	TRUE
chr2_27591556_27591575_EIF2B4_p	EIF2B4	25.704	267.65	293.354	10.4128	3.3306	29270	3007.9	4.4116	0.99999	7.5413e-06	1.5083e-05	0.00076654	TRUE
chr8_65493382_65493401_BHLHE22_m	BHLHE22	28.041	291.39	319.431	10.3916	3.3317	34675	3723.3	4.3158	0.99999	1.1745e-05	2.3489e-05	0.0011637	TRUE
chr2_99778632_99778651_LIPT1_m	LIPT1	22.589	234.69	257.279	10.3896	3.3207	22494	2191.5	4.5308	1	4.2882e-06	8.5764e-06	0.0004419	TRUE
chr1_52499221_52499240_KTI12_p	KTI12	35.052	363.9	398.952	10.3817	3.3394	54072	6439.1	4.0982	0.99997	3.1131e-05	6.2263e-05	0.0029406	TRUE
chr11_57102043_57102062_SSRP1_m	SSRP1	11.684	121.3	132.984	10.3817	3.2694	6008	438.99	5.2318	1	1.1796e-07	2.3592e-07	1.3579e-05	TRUE
chr2_160608998_160609017_MARCH7_p	2007-03-01	111.39	1155	1266.39	10.369	3.3626	544560	110720	3.1364	0.99864	0.0013551	0.0027103	0.10383	TRUE
chr11_34101242_34101261_CAPRIN1_m	CAPRIN1	160.46	1662.6	1823.06	10.3615	3.3651	1128200	272070	2.8799	0.9968	0.0032043	0.0064085	0.21897	TRUE
chr1_53370725_53370744_ECHDC2_m	ECHDC2	14.021	145.03	159.051	10.3438	3.2813	8582.2	683.68	5.0106	1	3.8533e-07	7.7067e-07	4.2692e-05	TRUE
chr20_5098258_5098277_PCNA_p	PCNA	7.7892	80.428	88.2172	10.3256	3.2117	2638.2	165.12	5.6529	1	1.0841e-08	2.1682e-08	1.3313e-06	TRUE
chr22_50962312_50962331_SCO2_m	SCO2	49.072	506.3	555.372	10.3175	3.3408	104530	14723	3.7682	0.99987	0.00012511	0.00025022	0.011184	TRUE
chr11_107799305_107799324_RAB39A_m	RAB39A	8.5682	88.339	96.9072	10.3101	3.223	3181.7	207.55	5.5371	1	2.1238e-08	4.2476e-08	2.5724e-06	TRUE
chr17_70117641_70117660_SOX9_m	SOX9	26.483	272.93	299.413	10.3059	3.3172	30367	3236.3	4.3321	0.99999	1.0874e-05	2.1748e-05	0.0010797	TRUE
chr17_4836307_4836326_GP1BA_m	GP1BA	63.093	648.7	711.793	10.2816	3.3415	171470	27321	3.5429	0.99969	0.00030508	0.00061017	0.026085	TRUE
chr7_100876148_100876167_CLDN15_m	CLDN15	124.63	1280.3	1404.93	10.2728	3.3503	667740	146000	3.0244	0.99802	0.0019842	0.0039683	0.1464	TRUE
chr19_38912690_38912709_RASGRP4_p	RASGRP4	126.96	1302.7	1429.66	10.2607	3.3488	691140	152840	3.0073	0.9979	0.0021007	0.0042013	0.15364	TRUE
chr22_44371948_44371967_SAMM50_p	SAMM50	14.021	143.72	157.741	10.2503	3.2682	8410.4	683.68	4.9602	1	5.0016e-07	1.0003e-06	5.4898e-05	TRUE
chr1_20471098_20471117_PLA2G2F_p	PLA2G2F	112.17	1147.1	1259.27	10.2264	3.3427	535530	112630	3.0837	0.99838	0.0016203	0.0032406	0.12236	TRUE
chr5_175921245_175921264_FAF2_p	FAF2	20.252	207	227.252	10.2212	3.2909	17438	1677.5	4.5597	1	3.7155e-06	7.431e-06	0.00038569	TRUE
chr11_113205738_113205757_TTC12_p	TTC12	56.861	580.14	637.001	10.2028	3.3282	136910	21153	3.5978	0.99975	0.00024603	0.00049206	0.021306	TRUE
chr19_49840209_49840228_CD37_p	CD37	55.304	563	618.304	10.1801	3.3244	128880	19756	3.612	0.99977	0.00023261	0.00046521	0.020181	TRUE
chr4_39460732_39460751_LIAS_p	LIAS	1.5578	15.822	17.3798	10.1566	2.7173	101.73	4.5392	6.695	1	1.4046e-11	2.8093e-11	1.9291e-09	TRUE
chrX_48759616_48759635_PQBP1_p	PQBP1	1.5578	15.822	17.3798	10.1566	2.7173	101.73	4.5392	6.695	1	1.4046e-11	2.8093e-11	1.9291e-09	TRUE
chr9_4834162_4834181_RCL1_m	RCL1	4.6735	47.466	52.1395	10.1564	3.0946	915.58	49.356	6.0911	1	7.5064e-10	1.5013e-09	9.6011e-08	TRUE
chr8_67974111_67974130_COPS5_m	COPS5	3.1157	31.644	34.7597	10.1563	2.9876	406.93	19.568	6.4492	1	7.4042e-11	1.4808e-10	9.9467e-09	TRUE
chr10_103789434_103789453_C10orf76_p	C10orf76	5.4525	55.377	60.8295	10.1563	3.1272	1246.2	70.781	5.934	1	1.9929e-09	3.9858e-09	2.5016e-07	TRUE
chr5_71616026_71616045_MRPS27_m	MRPS27	5.4525	55.377	60.8295	10.1563	3.1272	1246.2	70.781	5.934	1	1.9929e-09	3.9858e-09	2.5016e-07	TRUE
chr14_55493454_55493473_WDHD1_m	WDHD1	5.4525	55.377	60.8295	10.1563	3.1272	1246.2	70.781	5.934	1	1.9929e-09	3.9858e-09	2.5016e-07	TRUE
chr8_104447927_104447946_DCAF13_p	DCAF13	0.77892	7.9109	8.68982	10.1562	2.3246	25.433	1.3192	6.2095	1	3.5384e-10	7.0768e-10	4.5671e-08	TRUE
chr20_35384096_35384115_DSN1_p	DSN1	0.77892	7.9109	8.68982	10.1562	2.3246	25.433	1.3192	6.2095	1	3.5384e-10	7.0768e-10	4.5671e-08	TRUE
chr8_42256336_42256355_VDAC3_p	VDAC3	7.0103	71.198	78.2083	10.1562	3.172	2060.1	128.37	5.6654	1	1.002e-08	2.0039e-08	1.2326e-06	TRUE
chr9_95432207_95432226_IPPK_m	IPPK	9.3471	94.931	104.278	10.1562	3.2128	3662.3	255.91	5.3499	1	6.106e-08	1.2212e-07	7.1629e-06	TRUE
chr15_49059280_49059299_CEP152_m	CEP152	2.3368	23.733	26.0698	10.1562	2.8899	228.9	10.434	6.6238	1	2.2874e-11	4.5748e-11	3.1202e-09	TRUE
chr2_68361823_68361842_WDR92_p	WDR92	2.3368	23.733	26.0698	10.1562	2.8899	228.9	10.434	6.6238	1	2.2874e-11	4.5748e-11	3.1202e-09	TRUE
chr10_131965223_131965242_GLRX3_p	GLRX3	8.5682	87.02	95.5882	10.1562	3.2015	3077.4	207.55	5.4456	1	3.5662e-08	7.1323e-08	4.2468e-06	TRUE
chr1_3566551_3566570_WRAP73_m	WRAP73	47.514	481.25	528.764	10.1286	3.3133	94063	13600	3.7193	0.99985	0.00015179	0.00030359	0.013492	TRUE
chr1_173795903_173795922_DARS2_p	DARS2	20.252	204.37	224.622	10.0913	3.2725	16949	1677.5	4.4953	0.99999	5.0385e-06	1.0077e-05	0.00051621	TRUE
chr11_111958688_111958707_SDHD_m	SDHD	17.136	172.72	189.856	10.0794	3.2598	12103	1115.2	4.6591	1	2.2811e-06	4.5623e-06	0.00024086	TRUE
chr19_45312424_45312443_BCAM_m	BCAM	14.8	148.99	163.79	10.0669	3.2469	9003.5	779.89	4.8051	1	1.1018e-06	2.2037e-06	0.00011909	TRUE
chr15_43661151_43661170_ZSCAN29_m	ZSCAN29	25.704	258.42	284.124	10.0537	3.2802	27079	3007.9	4.2433	0.99998	1.6187e-05	3.2373e-05	0.0015752	TRUE
chr19_17984991_17985010_SLC5A5_p	SLC5A5	151.89	1526.8	1678.69	10.052	3.3209	945200	237670	2.8202	0.99614	0.0038555	0.0077111	0.24747	TRUE
chr22_41521922_41521941_EP300_p	EP300	86.461	868.89	955.351	10.0495	3.3141	306090	59336	3.212	0.99897	0.0010318	0.0020635	0.081523	TRUE
chr5_140699525_140699544_TAF7_m	TAF7	11.684	117.35	129.034	10.0436	3.2219	5582.2	438.99	5.043	1	3.2201e-07	6.4403e-07	3.5901e-05	TRUE
chr1_154246071_154246090_HAX1_m	HAX1	22.589	226.78	249.369	10.0394	3.2715	20847	2191.5	4.3618	0.99999	9.4132e-06	1.8826e-05	0.00094594	TRUE
chr6_84563485_84563504_RIPPLY2_m	RIPPLY2	399.59	4002.9	4402.49	10.0175	3.3212	6492100	2575900	2.2451	0.97931	0.020692	0.041385	0.71074	TRUE
chr19_18726870_18726889_TMEM59L_m	TMEM59L	17.915	179.31	197.225	10.0089	3.2529	13025	1243	4.5778	1	3.3833e-06	6.7666e-06	0.00035198	TRUE
chr9_37762010_37762029_TRMT10B_p	TRMT10B	52.967	530.03	582.997	10.0068	3.2987	113800	17765	3.5793	0.99974	0.00026324	0.00052649	0.0227	TRUE
chr19_40225117_40225136_CLC_m	CLC	70.103	701.44	771.543	10.0058	3.3044	199290	35409	3.3551	0.99939	0.00061478	0.0012296	0.050317	TRUE
chr16_75276356_75276375_BCAR1_p	BCAR1	213.43	2134.6	2348.03	10.0014	3.3161	1845500	549380	2.592	0.99222	0.0077787	0.015557	0.41082	TRUE
chr19_38383454_38383473_WDR87_m	WDR87	73.998	737.04	811.038	9.96027	3.2988	219810	40449	3.2967	0.99924	0.00075995	0.0015199	0.061277	TRUE
chr16_19083320_19083339_COQ7_p	COQ7	13.242	131.85	145.092	9.95696	3.2216	7033.8	594.92	4.8627	1	8.1941e-07	1.6388e-06	8.9385e-05	TRUE
chr8_142432366_142432385_PTP4A3_m	PTP4A3	283.53	2822.9	3106.43	9.95627	3.311	3224200	1106100	2.4146	0.98701	0.012993	0.025986	0.57402	TRUE
chr1_151811141_151811160_C2CD4D_p	C2CD4D	19.473	193.82	213.293	9.95327	3.2503	15198	1524	4.4659	0.99999	5.7686e-06	1.1537e-05	0.00058932	TRUE
chr2_240951072_240951091_NDUFA10_p	NDUFA10	12.463	123.94	136.403	9.94464	3.2142	6213.4	513.42	4.9197	1	6.1132e-07	1.2226e-06	6.6737e-05	TRUE
chr13_52598707_52598726_ALG11_m	ALG11	6.2314	61.969	68.2004	9.94464	3.1223	1553.3	97.015	5.6589	1	1.0345e-08	2.069e-08	1.2715e-06	TRUE
chr19_40729278_40729297_CNTD2_p	CNTD2	413.61	4111.1	4524.71	9.93956	3.31	6835500	2804400	2.2079	0.9772	0.022802	0.045604	0.71074	TRUE
chr19_41703804_41703823_CYP2S1_p	CYP2S1	58.419	580.14	638.559	9.93067	3.2899	136090	22608	3.4698	0.9996	0.00039989	0.00079977	0.033623	TRUE
chr9_140446929_140446948_MRPL41_m	MRPL41	10.905	108.12	119.025	9.91472	3.1962	4725	371.4	5.0442	1	3.1876e-07	6.3752e-07	3.5566e-05	TRUE
chr4_83278551_83278570_HNRNPD_m	HNRNPD	5.4525	54.058	59.5105	9.91435	3.093	1181.3	70.781	5.7773	1	5.1175e-09	1.0235e-08	6.3284e-07	TRUE
chr16_78133733_78133752_WWOX_m	WWOX	216.54	2146.5	2363.04	9.91272	3.3033	1862400	569350	2.5578	0.99141	0.0085939	0.017188	0.44152	TRUE
chr3_185390437_185390456_IGF2BP2_m	IGF2BP2	26.483	262.38	288.863	9.90749	3.2605	27824	3236.3	4.1466	0.99998	2.4835e-05	4.9671e-05	0.002368	TRUE
chr19_39412031_39412050_SARS2_m	SARS2	79.45	787.14	866.59	9.90736	3.2923	250410	48185	3.2239	0.99901	0.00098584	0.0019717	0.078156	TRUE
chr7_155499617_155499636_RBM33_p	RBM33	38.946	385	423.946	9.88548	3.2725	59876	8341.4	3.789	0.99989	0.00011372	0.00022744	0.010184	TRUE
chr1_202985079_202985098_TMEM183A_p	TMEM183A	13.242	130.53	143.772	9.85727	3.2072	6878.3	594.92	4.8087	1	1.0753e-06	2.1506e-06	0.00011631	TRUE
chr1_91403963_91403982_ZNF644_m	ZNF644	163.57	1611.2	1774.77	9.85022	3.2922	1047800	285270	2.7103	0.99458	0.0054179	0.010836	0.3169	TRUE
chr2_99778995_99779014_LIPT1_p	LIPT1	8.5682	84.383	92.9512	9.84839	3.1576	2874	207.55	5.2625	1	9.8123e-08	1.9625e-07	1.1342e-05	TRUE
chr16_66857485_66857504_NAE1_m	NAE1	8.5682	84.383	92.9512	9.84839	3.1576	2874	207.55	5.2625	1	9.8123e-08	1.9625e-07	1.1342e-05	TRUE
chr22_20891470_20891489_MED15_p	MED15	21.031	207	228.031	9.84261	3.239	17293	1839.8	4.3357	0.99999	1.0557e-05	2.1114e-05	0.0010549	TRUE
chrX_53460811_53460830_HSD17B10_m	HSD17B10	16.357	160.86	177.217	9.83432	3.2211	10440	995.45	4.5799	1	3.3331e-06	6.6662e-06	0.00034727	TRUE
chr19_35231735_35231754_ZNF181_m	ZNF181	68.545	673.75	742.295	9.82931	3.2783	183140	33503	3.3064	0.99927	0.00073143	0.0014629	0.059214	TRUE
chr19_53311243_53311262_ZNF28_p	ZNF28	31.157	305.89	337.047	9.8177	3.2545	37739	4821.9	3.9564	0.99994	5.6513e-05	0.00011303	0.0052436	TRUE
chr15_74884133_74884152_ARID3B_p	ARID3B	7.7892	76.472	84.2612	9.8177	3.1399	2358.7	165.12	5.345	1	6.2104e-08	1.2421e-07	7.2613e-06	TRUE
chr14_82000011_82000030_SEL1L_p	SEL1L	7.7892	76.472	84.2612	9.8177	3.1399	2358.7	165.12	5.345	1	6.2104e-08	1.2421e-07	7.2613e-06	TRUE
chr10_70946259_70946278_SUPV3L1_m	SUPV3L1	7.7892	76.472	84.2612	9.8177	3.1399	2358.7	165.12	5.345	1	6.2104e-08	1.2421e-07	7.2613e-06	TRUE
chr16_2487220_2487239_CCNF_m	CCNF	3.8946	38.236	42.1306	9.8177	3.0029	589.67	32.406	6.0326	1	1.0709e-09	2.1419e-09	1.3588e-07	TRUE
chr19_35230099_35230118_ZNF181_p	ZNF181	155.78	1529.4	1685.18	9.81769	3.2871	943480	252970	2.7312	0.99492	0.0050764	0.010153	0.30315	TRUE
chr2_190571680_190571699_ANKAR_m	ANKAR	49.851	489.16	539.011	9.81244	3.2689	96496	15304	3.5511	0.99971	0.00029216	0.00058431	0.025056	TRUE
chr19_35760783_35760802_USF2_p	USF2	172.14	1689	1861.14	9.81178	3.287	1150400	323510	2.6669	0.99381	0.0061853	0.012371	0.3488	TRUE
chr17_80011158_80011177_GPS1_p	GPS1	21.81	213.6	235.41	9.79367	3.2339	18391	2011.1	4.2766	0.99999	1.3818e-05	2.7636e-05	0.0013527	TRUE
chr2_38975261_38975280_SRSF7_p	SRSF7	7.0103	68.561	75.5713	9.78004	3.1184	1894.3	128.37	5.4327	1	3.7926e-08	7.5853e-08	4.5127e-06	TRUE
chr19_5641895_5641914_SAFB_p	SAFB	72.44	708.03	780.47	9.77402	3.2712	201990	38385	3.2441	0.99909	0.00091441	0.0018288	0.072902	TRUE
chr18_56247050_56247069_ALPK2_m	ALPK2	65.43	639.47	704.9	9.77335	3.2692	164760	29879	3.3209	0.99931	0.00069286	0.0013857	0.056349	TRUE
chr17_3343607_3343626_SPATA22_m	SPATA22	164.35	1605.9	1770.25	9.77122	3.2807	1039100	288630	2.6833	0.99412	0.0058781	0.011756	0.33511	TRUE
chr2_176987678_176987697_HOXD9_m	HOXD9	49.851	486.52	536.371	9.75948	3.2611	95341	15304	3.5298	0.99968	0.00031673	0.00063347	0.027065	TRUE
chr4_100805239_100805258_LAMTOR3_p	LAMTOR3	16.357	159.54	175.897	9.75362	3.2093	10250	995.45	4.5381	1	4.0668e-06	8.1337e-06	0.00042124	TRUE
chr19_38057052_38057071_ZNF571_m	ZNF571	68.545	668.47	737.015	9.75228	3.267	179960	33503	3.2776	0.99919	0.00081035	0.0016207	0.065008	TRUE
chr9_97522743_97522762_C9orf3_p	C9orf3	70.103	682.98	753.083	9.74252	3.266	187810	35409	3.257	0.99913	0.00087251	0.001745	0.069757	TRUE
chr17_14063226_14063245_COX10_p	COX10	15.578	151.63	167.208	9.7336	3.2026	9254.5	883.76	4.5764	1	3.3792e-06	6.7585e-06	0.00035182	TRUE
chr10_27024177_27024196_PDSS1_p	PDSS1	6.2314	60.651	66.8824	9.73313	3.0918	1480.7	97.015	5.525	1	2.2369e-08	4.4737e-08	2.7024e-06	TRUE
chr12_48528051_48528070_PFKM_m	PFKM	6.2314	60.651	66.8824	9.73313	3.0918	1480.7	97.015	5.525	1	2.2369e-08	4.4737e-08	2.7024e-06	TRUE
chr10_105138238_105138257_TAF5_p	TAF5	3.1157	30.325	33.4407	9.73297	2.9281	370.18	19.568	6.1511	1	5.0658e-10	1.0132e-09	6.5029e-08	TRUE
chr3_196118719_196118738_UBXN7_p	UBXN7	82.566	802.96	885.526	9.72507	3.2661	259480	52971	3.13	0.99863	0.0013652	0.0027305	0.10449	TRUE
chr16_3832669_3832688_CREBBP_p	CREBBP	123.07	1195.9	1318.97	9.71723	3.27	575450	141550	2.8514	0.99654	0.003464	0.006928	0.23245	TRUE
chr16_30774435_30774454_RNF40_p	RNF40	74.777	726.49	801.267	9.71542	3.2631	212360	41505	3.1989	0.99893	0.0010723	0.0021445	0.084252	TRUE
chr19_42092204_42092223_CEACAM21_m	CEACAM21	86.461	839.88	926.341	9.71398	3.2652	283820	59336	3.093	0.99845	0.0015514	0.0031027	0.11759	TRUE
chr19_41235196_41235215_ITPKC_m	ITPKC	64.651	627.6	692.251	9.70751	3.2593	158460	29011	3.3051	0.99927	0.00073267	0.0014653	0.059246	TRUE
chr7_73151679_73151698_ABHD11_m	ABHD11	5.4525	52.74	58.1925	9.67263	3.0581	1118	70.781	5.6206	1	1.283e-08	2.5661e-08	1.5729e-06	TRUE
chr3_197707196_197707215_LMLN_p	LMLN	110.61	1069.3	1179.91	9.6673	3.2615	459540	108820	2.9062	0.9971	0.0028979	0.0057957	0.20205	TRUE
chr19_39798838_39798857_LRFN1_p	LRFN1	72.44	700.12	772.56	9.66483	3.255	196990	38385	3.2037	0.99895	0.0010529	0.0021058	0.083052	TRUE
chr6_32155477_32155496_PBX2_p	PBX2	57.64	556.4	614.04	9.65302	3.2488	124380	21873	3.3724	0.99943	0.00057178	0.0011436	0.047097	TRUE
chrX_48558594_48558613_SUV39H1_p	SUV39H1	77.892	751.54	829.432	9.64849	3.2538	226900	45892	3.1446	0.9987	0.0012956	0.0025911	0.09975	TRUE
chr16_734109_734128_JMJD8_m	JMJD8	7.7892	75.154	82.9432	9.64849	3.1151	2269	165.12	5.2424	1	1.0887e-07	2.1775e-07	1.2553e-05	TRUE
chr1_146696506_146696525_FMO5_m	FMO5	10.126	97.568	107.694	9.63539	3.1472	3823.1	310.45	4.9628	1	4.8443e-07	9.6886e-07	5.3254e-05	TRUE
chr17_79258660_79258679_SLC38A10_m	SLC38A10	50.63	487.84	538.47	9.63539	3.2431	95577	15899	3.4674	0.9996	0.00040054	0.00080108	0.033658	TRUE
chrX_147743753_147743772_AFF2_p	AFF2	132.42	1275	1407.42	9.62845	3.2576	652730	169520	2.7751	0.99559	0.0044073	0.0088145	0.27406	TRUE
chr4_153884253_153884272_FHDC1_m	FHDC1	501.63	4829.6	5331.23	9.62781	3.2647	9365800	4511300	2.0377	0.96496	0.035039	0.070079	0.71074	TRUE
chr1_115275326_115275345_CSDE1_p	CSDE1	197.07	1894.7	2091.77	9.61435	3.2586	1440900	451400	2.5267	0.99064	0.009355	0.01871	0.46645	TRUE
chr4_80246895_80246914_NAA11_p	NAA11	245.36	2354.8	2600.16	9.59733	3.2574	2224900	774590	2.3968	0.98644	0.01356	0.027121	0.5869	TRUE
chr20_33122468_33122487_DYNLRB1_m	DYNLRB1	7.0103	67.243	74.2533	9.59203	3.0908	1814	128.37	5.3163	1	7.2346e-08	1.4469e-07	8.4309e-06	TRUE
chr7_92764528_92764547_SAMD9L_p	SAMD9L	9.3471	89.657	99.0041	9.59196	3.1312	3224.9	255.91	5.0203	1	3.5811e-07	7.1622e-07	3.9769e-05	TRUE
chr7_72722482_72722501_NSUN5_p	NSUN5	2.3368	22.414	24.7508	9.59175	2.8109	201.55	10.434	6.2156	1	3.3402e-10	6.6805e-10	4.4037e-08	TRUE
chr1_1007785_1007804_RNF223_p	RNF223	2.3368	22.414	24.7508	9.59175	2.8109	201.55	10.434	6.2156	1	3.3402e-10	6.6805e-10	4.4037e-08	TRUE
chr1_110882280_110882299_RBM15_p	RBM15	134.75	1292.1	1426.85	9.58887	3.2518	669750	176980	2.7511	0.99525	0.0047466	0.0094933	0.28882	TRUE
chr18_12420330_12420349_SLMO1_p	SLMO1	24.926	238.65	263.576	9.57434	3.2085	22838	2789.3	4.0467	0.99996	3.8113e-05	7.6226e-05	0.0035762	TRUE
chr5_133328626_133328645_VDAC1_p	VDAC1	22.589	216.23	238.819	9.57236	3.2031	18749	2191.5	4.1365	0.99997	2.5735e-05	5.147e-05	0.0024455	TRUE
chr3_128615340_128615359_ACAD9_m	ACAD9	13.242	126.58	139.822	9.55898	3.1632	6422.2	594.92	4.6465	1	2.3894e-06	4.7788e-06	0.0002521	TRUE
chr3_129152716_129152735_MBD4_p	MBD4	24.147	230.74	254.887	9.55564	3.204	21340	2580.5	4.0668	0.99997	3.4903e-05	6.9807e-05	0.0032837	TRUE
chr1_33778470_33778489_A3GALT2_m	A3GALT2	10.905	104.16	115.065	9.55158	3.143	4348.3	371.4	4.839	1	9.1357e-07	1.8271e-06	9.9275e-05	TRUE
chr4_68784696_68784715_TMPRSS11A_m	TMPRSS11A	67.766	646.06	713.826	9.53369	3.2341	167210	32574	3.2041	0.99895	0.0010479	0.0020958	0.082753	TRUE
chr11_99931998_99932017_CNTN5_p	CNTN5	194.73	1856.4	2051.13	9.5332	3.2464	1380600	438330	2.5099	0.99019	0.0098078	0.019616	0.47953	TRUE
chr19_39694844_39694863_SYCN_p	SYCN	138.65	1321.1	1459.75	9.52831	3.243	699130	189850	2.7139	0.99468	0.0053213	0.010643	0.31303	TRUE
chr3_176771610_176771629_TBL1XR1_p	TBL1XR1	52.188	497.07	549.258	9.5246	3.2272	98960	17129	3.3992	0.99948	0.00051598	0.001032	0.042699	TRUE
chr8_103842060_103842079_AZIN1_m	AZIN1	12.463	118.66	131.123	9.52098	3.1519	5639.4	513.42	4.687	1	1.9559e-06	3.9117e-06	0.00020775	TRUE
chr3_48419872_48419891_FBXW12_p	FBXW12	52.188	495.75	547.938	9.49931	3.2234	98375	17129	3.3891	0.99946	0.00053531	0.0010706	0.044145	TRUE
chr14_24617484_24617503_RNF31_p	RNF31	14.021	133.17	147.191	9.4979	3.159	7098	683.68	4.5568	1	3.689e-06	7.3779e-06	0.00038322	TRUE
chr1_2235492_2235511_SKI_p	SKI	3.8946	36.918	40.8126	9.47928	2.9536	545.26	32.406	5.801	1	4.376e-09	8.7521e-09	5.4257e-07	TRUE
chr17_60741987_60742006_MRC2_m	MRC2	7.7892	73.835	81.6242	9.47915	3.0899	2181.1	165.12	5.1398	1	1.8892e-07	3.7785e-07	2.1538e-05	TRUE
chr6_116600471_116600490_TSPYL1_m	TSPYL1	7.7892	73.835	81.6242	9.47915	3.0899	2181.1	165.12	5.1398	1	1.8892e-07	3.7785e-07	2.1538e-05	TRUE
chr1_152573313_152573332_LCE3C_p	LCE3C	119.18	1128.6	1247.78	9.46971	3.2326	509500	130770	2.7914	0.99583	0.0041703	0.0083407	0.26291	TRUE
chr12_62918357_62918376_MON2_p	MON2	37.388	353.36	390.748	9.45116	3.2065	49918	7545.3	3.6375	0.99979	0.00020651	0.00041302	0.018063	TRUE
chr2_55826002_55826021_SMEK2_p	SMEK2	27.262	257.11	284.372	9.43108	3.191	26414	3474.7	3.8992	0.99993	7.1171e-05	0.00014234	0.0064639	TRUE
chr16_312531_312550_ITFG3_m	ITFG3	28.82	271.61	300.43	9.42436	3.1925	29473	3982.2	3.8474	0.99991	8.8294e-05	0.00017659	0.0079628	TRUE
chr19_56170624_56170643_U2AF2_p	U2AF2	12.463	117.35	129.813	9.41587	3.136	5500.2	513.42	4.6288	1	2.5945e-06	5.1891e-06	0.00027314	TRUE
chr16_90095416_90095435_C16orf3_p	C16orf3	165.13	1553.2	1718.33	9.40592	3.2258	963340	292010	2.5686	0.99177	0.0082332	0.016466	0.42874	TRUE
LacZ_2982_3001_LacZ_m	LacZ	14.021	131.85	145.871	9.40375	3.1448	6941.8	683.68	4.5063	1	4.6837e-06	9.3675e-06	0.00048126	TRUE
chr18_10979591_10979610_PIEZO2_p	PIEZO2	85.682	805.6	891.282	9.40221	3.2181	259140	58029	2.9885	0.99781	0.0021935	0.004387	0.15944	TRUE
chr22_32188757_32188776_DEPDC5_p	DEPDC5	15.578	146.35	161.928	9.39466	3.1519	8550.9	883.76	4.399	0.99999	7.769e-06	1.5538e-05	0.00078798	TRUE
chr2_3428369_3428388_TRAPPC12_m	TRAPPC12	70.882	665.84	736.722	9.39364	3.2136	176990	36385	3.1191	0.99859	0.0014066	0.0028132	0.10714	TRUE
chr13_45915165_45915184_TPT1_p	TPT1	17.136	160.86	177.996	9.38725	3.1578	10328	1115.2	4.3038	0.99999	1.2062e-05	2.4123e-05	0.0011926	TRUE
chr20_400219_400238_RBCK1_m	RBCK1	130.86	1227.5	1358.36	9.38025	3.2198	601330	164650	2.7027	0.99451	0.0054899	0.01098	0.31992	TRUE
chr20_3127505_3127524_FASTKD5_p	FASTKD5	10.126	94.931	105.057	9.37498	3.1081	3596	310.45	4.8131	1	1.0359e-06	2.0717e-06	0.0001123	TRUE
chr9_131553681_131553700_TBC1D13_m	TBC1D13	20.252	189.86	210.112	9.37488	3.1669	14384	1677.5	4.1412	0.99997	2.5058e-05	5.0116e-05	0.002386	TRUE
chr1_155912569_155912588_RXFP4_m	RXFP4	23.368	218.87	242.238	9.36623	3.1736	19110	2381.3	4.0063	0.99995	4.5087e-05	9.0174e-05	0.0042083	TRUE
chr4_88902887_88902906_SPP1_m	SPP1	186.16	1743	1929.16	9.36291	3.2201	1211900	392330	2.4856	0.98952	0.010484	0.020968	0.50138	TRUE
chr1_43004885_43004904_CCDC30_p	CCDC30	14.8	138.44	153.24	9.35405	3.1417	7643.7	779.89	4.4274	0.99999	6.7942e-06	1.3588e-05	0.00069209	TRUE
chr18_65180274_65180293_DSEL_m	DSEL	77.113	721.21	798.323	9.35264	3.2088	207430	44771	3.0441	0.99818	0.0018171	0.0036341	0.13541	TRUE
chr8_74205827_74205846_RPL7_p	RPL7	16.357	152.94	169.297	9.35013	3.1488	9328.1	995.45	4.3291	0.99999	1.0724e-05	2.1448e-05	0.0010686	TRUE
chr1_38218575_38218594_EPHA10_m	EPHA10	19.473	181.95	201.423	9.34371	3.1597	13200	1524	4.162	0.99998	2.2831e-05	4.5661e-05	0.0021842	TRUE
chr19_42265908_42265927_CEACAM6_p	CEACAM6	112.17	1046.9	1159.07	9.33316	3.211	436850	112630	2.7851	0.99576	0.0042407	0.0084813	0.26639	TRUE
chr19_8495696_8495715_MARCH2_m	2002-03-01	6.2314	58.014	64.2454	9.30995	3.0287	1340.7	97.015	5.2573	1	9.9257e-08	1.9851e-07	1.1454e-05	TRUE
chr3_10183749_10183768_VHL_m	VHL	6.2314	58.014	64.2454	9.30995	3.0287	1340.7	97.015	5.2573	1	9.9257e-08	1.9851e-07	1.1454e-05	TRUE
chr14_35564327_35564346_PPP2R3C_m	PPP2R3C	3.1157	29.007	32.1227	9.30995	2.8661	335.17	19.568	5.8531	1	3.1777e-09	6.3554e-09	3.9607e-07	TRUE
chr9_136200561_136200580_SURF6_m	SURF6	7.7892	72.517	80.3062	9.30994	3.0643	2094.8	165.12	5.0372	1	3.2451e-07	6.4901e-07	3.6151e-05	TRUE
chr22_42342488_42342507_CENPM_m	CENPM	1.5578	14.503	16.0608	9.30992	2.5996	83.794	4.5392	6.0762	1	8.0176e-10	1.6035e-09	1.0227e-07	TRUE
chr22_42910690_42910709_RRP7A_m	RRP7A	1.5578	14.503	16.0608	9.30992	2.5996	83.794	4.5392	6.0762	1	8.0176e-10	1.6035e-09	1.0227e-07	TRUE
chr3_196094939_196094958_UBXN7_m	UBXN7	1.5578	14.503	16.0608	9.30992	2.5996	83.794	4.5392	6.0762	1	8.0176e-10	1.6035e-09	1.0227e-07	TRUE
chr11_72145141_72145160_CLPB_p	CLPB	9.3471	87.02	96.3671	9.30984	3.0886	3016.6	255.91	4.8554	1	8.337e-07	1.6674e-06	9.0874e-05	TRUE
chr7_98995525_98995544_PDAP1_m	PDAP1	42.062	391.59	433.652	9.30983	3.1885	61086	10078	3.4817	0.99962	0.00037611	0.00075221	0.031774	TRUE
chr4_140216197_140216216_NDUFC1_p	NDUFC1	35.831	333.58	369.411	9.30982	3.1834	44327	6796.3	3.6117	0.99977	0.00022765	0.00045531	0.019763	TRUE
chr19_42583876_42583895_ZNF574_m	ZNF574	23.368	217.55	240.918	9.30974	3.1649	18854	2381.3	3.9793	0.99995	5.053e-05	0.00010106	0.004707	TRUE
chr12_66546110_66546129_TMBIM4_p	TMBIM4	109.05	1015.2	1124.25	9.30949	3.207	410590	105090	2.7954	0.9959	0.0041025	0.008205	0.25897	TRUE
chr19_36145480_36145499_COX6B1_m	COX6B1	87.239	810.87	898.109	9.29481	3.2018	261820	60661	2.9381	0.99741	0.0025866	0.0051732	0.18386	TRUE
chr1_115319017_115319036_SIKE1_m	SIKE1	157.34	1462.2	1619.54	9.29325	3.208	851330	259250	2.5628	0.99164	0.0083561	0.016712	0.43323	TRUE
chr3_112718395_112718414_GTPBP8_m	GTPBP8	13.242	122.62	135.862	9.25993	3.1177	5981.8	594.92	4.4844	0.99999	5.1766e-06	1.0353e-05	0.0005296	TRUE
chr3_51430841_51430860_RBM15B_p	RBM15B	42.062	388.95	431.012	9.24706	3.1788	60167	10078	3.4554	0.99959	0.00041473	0.00082946	0.034706	TRUE
chr2_95542451_95542470_TEKT4_m	TEKT4	10.126	93.613	103.739	9.24482	3.0881	3485	310.45	4.7383	1	1.5025e-06	3.005e-06	0.00016117	TRUE
chrX_133379568_133379587_CCDC160_p	CCDC160	90.355	833.29	923.645	9.2224	3.191	275970	66135	2.8889	0.99697	0.003033	0.0060659	0.20897	TRUE
chr1_11319358_11319377_MTOR_m	MTOR	7.0103	64.606	71.6163	9.21587	3.0339	1658.6	128.37	5.0835	1	2.5307e-07	5.0614e-07	2.8643e-05	TRUE
chr9_101990252_101990271_SEC61B_p	SEC61B	26.483	243.92	270.403	9.21044	3.1557	23639	3236.3	3.8222	0.9999	9.7376e-05	0.00019475	0.0087708	TRUE
chr16_4312384_4312403_TFAP4_m	TFAP4	23.368	214.91	238.278	9.19676	3.1474	18345	2381.3	3.9252	0.99994	6.3336e-05	0.00012667	0.0057709	TRUE
chr19_38881028_38881047_SPRED3_p	SPRED3	367.65	3379.3	3746.95	9.19162	3.1968	4535000	2098000	2.0792	0.96868	0.031321	0.062641	0.71074	TRUE
chr11_34097793_34097812_CAPRIN1_p	CAPRIN1	59.977	551.13	611.107	9.18902	3.1787	120620	24120	3.1625	0.9988	0.0012027	0.0024055	0.093673	TRUE
chrX_114540857_114540876_LUZP4_p	LUZP4	5.4525	50.103	55.5555	9.189	2.9855	996.82	70.781	5.3072	1	7.5072e-08	1.5014e-07	8.7414e-06	TRUE
chrX_41025130_41025149_USP9X_p	USP9X	287.42	2640.9	2928.32	9.1883	3.1953	2769500	1143900	2.2005	0.97709	0.022914	0.045827	0.71074	TRUE
chr19_42746359_42746378_GSK3A_p	GSK3A	42.062	386.32	428.382	9.18454	3.169	59256	10078	3.4292	0.99954	0.00045703	0.00091405	0.038133	TRUE
chr2_75094863_75094882_HK2_p	HK2	56.861	522.12	578.981	9.18239	3.1765	108230	21153	3.199	0.99894	0.0010575	0.0021151	0.083374	TRUE
chr3_53268983_53269002_TKT_p	TKT	35.052	321.71	356.762	9.17808	3.1621	41087	6439.1	3.5724	0.99974	0.00026446	0.00052891	0.022791	TRUE
chr16_30007867_30007886_INO80E_p	INO80E	14.8	135.8	150.6	9.17568	3.1142	7321.1	779.89	4.333	0.99999	1.0479e-05	2.0959e-05	0.0010479	TRUE
chr19_18541704_18541723_SSBP4_p	SSBP4	9.3471	85.702	95.0491	9.16883	3.0668	2915	255.91	4.773	1	1.2596e-06	2.5192e-06	0.00013552	TRUE
chr2_10282464_10282483_C2orf48_p	C2orf48	22.589	207	229.589	9.16375	3.1404	17004	2191.5	3.9393	0.99994	5.9624e-05	0.00011925	0.0055178	TRUE
chr17_2573537_2573556_PAFAH1B1_m	PAFAH1B1	17.136	156.9	174.036	9.15616	3.1221	9767	1115.2	4.1853	0.99998	2.0455e-05	4.091e-05	0.0019636	TRUE
chr2_98263564_98263583_COX5B_p	COX5B	11.684	106.8	118.484	9.14071	3.0873	4523.3	438.99	4.5396	1	3.9609e-06	7.9217e-06	0.00041056	TRUE
chr11_85956301_85956320_EED_p	EED	7.7892	71.198	78.9872	9.1406	3.0382	2010.4	165.12	4.9346	1	5.5174e-07	1.1035e-06	6.0373e-05	TRUE
chr11_62414065_62414084_GANAB_m	GANAB	7.7892	71.198	78.9872	9.1406	3.0382	2010.4	165.12	4.9346	1	5.5174e-07	1.1035e-06	6.0373e-05	TRUE
chr17_73016675_73016694_ICT1_p	ICT1	7.7892	71.198	78.9872	9.1406	3.0382	2010.4	165.12	4.9346	1	5.5174e-07	1.1035e-06	6.0373e-05	TRUE
chrX_123839050_123839069_TENM1_p	TENM1	3.8946	35.599	39.4936	9.1406	2.9025	502.59	32.406	5.5694	1	1.697e-08	3.394e-08	2.0679e-06	TRUE
chr19_38893803_38893822_FAM98C_p	FAM98C	111.39	1017.9	1129.29	9.13816	3.1804	410860	110720	2.7243	0.99489	0.0051054	0.010211	0.30437	TRUE
chr14_74541691_74541710_ALDH6A1_p	ALDH6A1	73.998	675.07	749.068	9.12281	3.1722	180640	40449	2.9886	0.99782	0.0021773	0.0043546	0.1585	TRUE
chr9_104303233_104303252_RNF20_p	RNF20	44.399	404.78	449.179	9.11687	3.16	64936	11511	3.3589	0.99941	0.00059229	0.0011846	0.048589	TRUE
chr16_5112543_5112562_C16orf89_m	C16orf89	321.7	2932.3	3254	9.11501	3.1843	3407700	1509800	2.1247	0.97214	0.027861	0.055723	0.71074	TRUE
chr1_160195441_160195460_DCAF8_m	DCAF8	70.882	646.06	716.942	9.11458	3.1702	165410	36385	3.0154	0.99801	0.0019899	0.0039798	0.14675	TRUE
chr20_3897586_3897605_PANK2_p	PANK2	97.366	887.34	984.706	9.11345	3.1749	312030	79495	2.8019	0.996	0.0040003	0.0080007	0.25457	TRUE
chr9_116046624_116046643_PRPF4_m	PRPF4	16.357	148.99	165.347	9.10864	3.1112	8795.6	995.45	4.2038	0.99998	1.8806e-05	3.7612e-05	0.0018188	TRUE
chr19_44590793_44590812_ZNF284_p	ZNF284	91.134	829.33	920.464	9.10012	3.1719	272470	67548	2.8403	0.99646	0.0035373	0.0070745	0.23558	TRUE
chr4_145916643_145916662_ANAPC10_m	ANAPC10	57.64	523.44	581.08	9.08119	3.1608	108480	21873	3.1495	0.99875	0.0012549	0.0025097	0.097144	TRUE
chr19_36884838_36884857_ZFP82_m	ZFP82	28.041	254.47	282.511	9.07493	3.137	25635	3723.3	3.7108	0.99985	0.00015259	0.00030519	0.013555	TRUE
chr8_39442175_39442194_ADAM18_p	ADAM18	153.45	1391	1544.45	9.06484	3.172	765780	243720	2.5068	0.99021	0.0097933	0.019587	0.47922	TRUE
chr4_94006159_94006178_GRID2_p	GRID2	212.65	1926.3	2138.95	9.05855	3.1733	1468300	544450	2.3224	0.98353	0.016473	0.032946	0.65459	TRUE
chr5_131721147_131721166_SLC22A5_p	SLC22A5	17.915	162.17	180.085	9.05219	3.1088	10405	1243	4.0917	0.99997	3.0841e-05	6.1682e-05	0.0029171	TRUE
chrX_49957815_49957834_AKAP4_m	AKAP4	106.71	963.82	1070.53	9.03214	3.1631	367310	99626	2.7155	0.99477	0.0052329	0.010466	0.30911	TRUE
chr1_45392388_45392407_EIF2B3_m	EIF2B3	4.6735	42.192	46.8655	9.02792	2.9284	703.81	49.356	5.3404	1	6.208e-08	1.2416e-07	7.2613e-06	TRUE
chr1_150297469_150297488_PRPF3_p	PRPF3	7.0103	63.288	70.2983	9.02786	3.0046	1583.6	128.37	4.9672	1	4.6409e-07	9.2818e-07	5.1058e-05	TRUE
chr1_244587632_244587651_ADSS_m	ADSS	2.3368	21.096	23.4328	9.02773	2.7273	175.95	10.434	5.8074	1	4.1447e-09	8.2894e-09	5.1433e-07	TRUE
chr1_161495068_161495087_HSPA6_m	HSPA6	2.3368	21.096	23.4328	9.02773	2.7273	175.95	10.434	5.8074	1	4.1447e-09	8.2894e-09	5.1433e-07	TRUE
chrX_133547883_133547902_PHF6_p	PHF6	244.58	2205.8	2450.38	9.01873	3.1677	1923300	768550	2.2372	0.97928	0.020722	0.041444	0.71074	TRUE
chr10_101190298_101190317_GOT1_m	GOT1	71.661	646.06	717.721	9.0155	3.1546	164970	37377	2.9711	0.9977	0.0023021	0.0046042	0.1658	TRUE
chr2_242289583_242289602_SEPT2_m	2002-09-01	21.81	196.46	218.27	9.00779	3.1138	15250	2011.1	3.8944	0.99993	7.1683e-05	0.00014337	0.0065063	TRUE
chr14_75248811_75248830_YLPM1_m	YLPM1	60.756	547.17	607.926	9.00602	3.15	118300	24898	3.0827	0.99842	0.0015784	0.0031567	0.11951	TRUE
chrX_53106036_53106055_GPR173_m	GPR173	155.78	1400.2	1555.98	8.98832	3.1598	774330	252970	2.4743	0.98926	0.010739	0.021478	0.51008	TRUE
chr15_38746349_38746368_FAM98B_p	FAM98B	10.126	90.976	101.102	8.9844	3.0473	3268.3	310.45	4.5886	1	3.1103e-06	6.2206e-06	0.00032454	TRUE
chr19_38160906_38160925_ZNF781_p	ZNF781	31.157	279.52	310.677	8.97134	3.1249	30842	4821.9	3.5767	0.99974	0.00025849	0.00051698	0.022338	TRUE
chr22_31924750_31924769_SFI1_m	SFI1	28.82	258.42	287.24	8.96669	3.121	26359	3982.2	3.6385	0.9998	0.00020285	0.00040571	0.017785	TRUE
chr19_48653434_48653453_LIG1_p	LIG1	34.273	307.21	341.483	8.96362	3.1273	37247	6093.3	3.4965	0.99965	0.00035196	0.00070391	0.029877	TRUE
chr12_22214270_22214289_CMAS_p	CMAS	69.324	621.01	690.334	8.95808	3.1448	152180	34448	2.9724	0.99771	0.0022883	0.0045767	0.16497	TRUE
chr9_125797685_125797704_GPR21_m	GPR21	80.229	718.58	798.809	8.95661	3.1471	203740	49356	2.8733	0.99683	0.0031682	0.0063365	0.21713	TRUE
chr19_36486219_36486238_SDHAF1_p	SDHAF1	112.94	1010	1122.94	8.9428	3.1493	402320	114570	2.6501	0.99362	0.006379	0.012758	0.3563	TRUE
chr1_113471724_113471743_SLC16A1_p	SLC16A1	35.831	320.39	356.221	8.9417	3.1254	40488	6796.3	3.4518	0.99958	0.0004168	0.00083359	0.034838	TRUE
chr10_99994228_99994247_R3HCC1L_p	R3HCC1L	119.18	1064	1183.18	8.92767	3.1477	446370	130770	2.6128	0.99286	0.0071374	0.014275	0.38676	TRUE
chr6_31499156_31499175_DDX39B_m	DDX39B	59.977	535.31	595.287	8.92525	3.1367	112970	24120	3.0606	0.9983	0.0016983	0.0033967	0.12717	TRUE
chr4_3117845_3117864_HTT_m	HTT	125.41	1118.1	1243.51	8.91556	3.1462	492700	148260	2.5781	0.99209	0.0079149	0.01583	0.41605	TRUE
chr2_99778994_99779013_LIPT1_p	LIPT1	11.684	104.16	115.844	8.91476	3.0515	4276	438.99	4.4137	0.99999	7.14e-06	1.428e-05	0.00072679	TRUE
EGFP_75_94_EGFP_p	EGFP	214.98	1915.8	2130.78	8.91153	3.1497	1446300	559310	2.2742	0.98128	0.018721	0.037442	0.70329	TRUE
chr6_31743125_31743144_VWA7_p	VWA7	38.946	346.76	385.706	8.90361	3.122	47376	8341.4	3.3703	0.99944	0.00056442	0.0011288	0.046518	TRUE
chr16_2103348_2103367_TSC2_p	TSC2	15.578	138.44	154.018	8.88689	3.0723	7547.7	883.76	4.1329	0.99997	2.5591e-05	5.1183e-05	0.0024335	TRUE
chr19_39336571_39336590_HNRNPL_p	HNRNPL	6.2314	55.377	61.6084	8.88677	2.9628	1207.6	97.015	4.9895	1	4.1086e-07	8.2172e-07	4.5343e-05	TRUE
chr5_159492026_159492045_TTC1_m	TTC1	6.2314	55.377	61.6084	8.88677	2.9628	1207.6	97.015	4.9895	1	4.1086e-07	8.2172e-07	4.5343e-05	TRUE
chrX_48403403_48403422_TBC1D25_m	TBC1D25	43.62	387.64	431.26	8.88675	3.1227	59174	11021	3.277	0.99921	0.00079357	0.0015871	0.063734	TRUE
chr22_40754885_40754904_ADSL_m	ADSL	9.3471	83.065	92.4121	8.88671	3.0223	2717.2	255.91	4.6082	1	2.8193e-06	5.6386e-06	0.00029548	TRUE
chr1_111992157_111992176_ATP5F1_p	ATP5F1	3.1157	27.688	30.8037	8.88661	2.8013	301.91	19.568	5.555	1	1.8279e-08	3.6559e-08	2.2255e-06	TRUE
chr9_139353581_139353600_SEC16A_p	SEC16A	12.463	110.75	123.213	8.8863	3.0533	4830.5	513.42	4.3378	0.99999	1.015e-05	2.03e-05	0.0010163	TRUE
chr19_42351921_42351940_DMRTC2_p	DMRTC2	218.1	1936.9	2155	8.88079	3.1448	1477100	579490	2.2578	0.98045	0.019548	0.039096	0.71074	TRUE
chr17_76869931_76869950_TIMP2_m	TIMP2	63.093	559.04	622.133	8.86057	3.1273	122980	27321	3.0005	0.99792	0.002078	0.0041559	0.15237	TRUE
chr2_75881893_75881912_MRPL19_p	MRPL19	10.905	96.25	107.155	8.82623	3.0301	3641.9	371.4	4.4285	0.99999	6.643e-06	1.3286e-05	0.00067717	TRUE
chr19_34303845_34303864_KCTD15_m	KCTD15	157.34	1385.7	1543.04	8.80704	3.1306	754470	259250	2.4126	0.98725	0.012747	0.025493	0.56649	TRUE
chr2_197654770_197654789_GTF3C3_p	GTF3C3	3.8946	34.281	38.1756	8.80219	2.8496	461.66	32.406	5.3378	1	6.2464e-08	1.2493e-07	7.2974e-06	TRUE
chr17_80726395_80726414_TBCD_m	TBCD	15.578	137.12	152.698	8.80216	3.0586	7386.5	883.76	4.0885	0.99997	3.1011e-05	6.2023e-05	0.0029312	TRUE
chr19_33793300_33793319_CEBPA_p	CEBPA	11.684	102.84	114.524	8.80178	3.0333	4154.9	438.99	4.3508	0.99999	9.5319e-06	1.9064e-05	0.00095583	TRUE
chr14_35739592_35739611_KIAA0391_p	KIAA0391	24.147	212.28	236.427	8.79115	3.0843	17697	2580.5	3.7034	0.99984	0.00015576	0.00031153	0.013819	TRUE
chr20_36662448_36662467_RPRD1B_m	RPRD1B	52.967	465.43	518.397	8.78717	3.1115	85062	17765	3.0945	0.99849	0.0015059	0.0030119	0.11445	TRUE
chr2_25013415_25013434_PTRHD1_p	PTRHD1	193.17	1696.9	1890.07	8.78449	3.1283	1130600	429740	2.2939	0.9823	0.017697	0.035394	0.67999	TRUE
chr14_77930950_77930969_AHSA1_m	AHSA1	329.48	2894.1	3223.58	8.78384	3.131	3288600	1601500	2.0266	0.96457	0.035428	0.070857	0.71074	TRUE
chr11_64575397_64575416_MEN1_m	MEN1	42.841	375.77	418.611	8.77127	3.1033	55421	10543	3.2424	0.9991	0.00089565	0.0017913	0.071526	TRUE
chr19_14761939_14761958_EMR3_m	EMR3	21.81	191.18	212.99	8.7657	3.0747	14343	2011.1	3.7768	0.99988	0.00011568	0.00023136	0.010353	TRUE
chr12_58176969_58176988_TSFM_m	TSFM	13.242	116.03	129.272	8.76227	3.0386	5282.4	594.92	4.2141	0.99998	1.7752e-05	3.5505e-05	0.0017181	TRUE
chr21_15746417_15746436_HSPA13_m	HSPA13	17.915	156.9	174.815	8.75802	3.0614	9658.4	1243	3.9421	0.99994	5.8169e-05	0.00011634	0.0053867	TRUE
chr20_55206891_55206910_TFAP2C_p	TFAP2C	17.915	156.9	174.815	8.75802	3.0614	9658.4	1243	3.9421	0.99994	5.8169e-05	0.00011634	0.0053867	TRUE
chr19_47137912_47137931_GNG8_m	GNG8	219.66	1923.7	2143.36	8.75763	3.1247	1451800	589750	2.2189	0.97838	0.021623	0.043247	0.71074	TRUE
chr18_43669632_43669651_ATP5A1_p	ATP5A1	4.6735	40.873	45.5465	8.74569	2.8837	655.21	49.356	5.1527	1	1.7185e-07	3.437e-07	1.9623e-05	TRUE
chr1_28944503_28944522_TAF12_m	TAF12	18.694	163.49	182.184	8.74559	3.0622	10483	1379.3	3.8989	0.99993	6.9765e-05	0.00013953	0.0063444	TRUE
chr8_103359223_103359242_UBR5_p	UBR5	58.419	510.26	568.679	8.73449	3.105	102080	22608	3.0051	0.99796	0.0020388	0.0040775	0.14988	TRUE
chr19_9212973_9212992_OR7G2_p	OR7G2	152.67	1333	1485.67	8.73125	3.1179	696580	240690	2.4059	0.98703	0.012965	0.025931	0.57369	TRUE
chr17_6683658_6683677_FBXO39_p	FBXO39	29.599	258.42	288.019	8.7307	3.0838	26180	4251.5	3.5094	0.99967	0.00033267	0.00066533	0.028375	TRUE
chr11_85722075_85722094_PICALM_m	PICALM	119.18	1040.3	1159.48	8.72881	3.1152	424230	130770	2.5472	0.99137	0.0086313	0.017263	0.44296	TRUE
chr9_116019444_116019463_SLC31A1_p	SLC31A1	46.735	407.41	454.145	8.71745	3.0969	65044	13058	3.1563	0.99879	0.0012128	0.0024257	0.094356	TRUE
chr16_67995588_67995607_SLC12A4_m	SLC12A4	166.69	1453	1619.69	8.71678	3.1161	827270	298850	2.353	0.98497	0.015025	0.030051	0.62248	TRUE
chr17_79519222_79519241_C17orf70_p	C17orf70	10.905	94.931	105.836	8.70527	3.0104	3530.2	371.4	4.3601	0.99999	9.1017e-06	1.8203e-05	0.00091594	TRUE
chr1_110555063_110555082_AHCYL1_p	AHCYL1	51.409	446.97	498.379	8.69439	3.0955	78234	16507	3.0787	0.99841	0.0015858	0.0031716	0.11994	TRUE
chr16_75690152_75690171_TERF2IP_p	TERF2IP	483.71	4204.7	4688.41	8.69261	3.1171	6922700	4124600	1.8322	0.94368	0.056325	0.11265	0.71074	TRUE
chr5_78417156_78417175_BHMT_m	BHMT	11.684	101.52	113.204	8.68881	3.0149	4035.6	438.99	4.2879	0.99999	1.2677e-05	2.5353e-05	0.0012491	TRUE
chr20_24524056_24524075_SYNDIG1_m	SYNDIG1	48.293	419.28	467.573	8.682	3.0919	68816	14155	3.1182	0.99862	0.0013834	0.0027668	0.10572	TRUE
chr1_160549194_160549213_CD84_p	CD84	122.29	1061.4	1183.69	8.67937	3.1072	440950	139350	2.5156	0.99055	0.0094539	0.018908	0.46804	TRUE
chr6_30883794_30883813_VARS2_m	VARS2	12.463	108.12	120.583	8.67528	3.0188	4574.8	513.42	4.2215	0.99998	1.7121e-05	3.4242e-05	0.0016627	TRUE
chr10_61424002_61424021_SLC16A9_m	SLC16A9	164.35	1425.3	1589.65	8.67235	3.1086	794980	288630	2.347	0.98474	0.015257	0.030513	0.62545	TRUE
chr19_35634260_35634279_FXYD7_m	FXYD7	362.2	3139.3	3501.5	8.66731	3.1121	3856200	2022100	1.9529	0.95768	0.042318	0.084637	0.71074	TRUE
chr16_3076146_3076165_THOC6_p	THOC6	28.82	249.19	278.01	8.64643	3.0687	24282	3982.2	3.4922	0.99965	0.00035431	0.00070861	0.030058	TRUE
chr11_128642873_128642892_FLI1_m	FLI1	88.018	760.77	848.788	8.64335	3.0972	226300	62003	2.7018	0.9946	0.0054044	0.010809	0.31647	TRUE
chr2_66670103_66670122_MEIS1_p	MEIS1	113.72	982.28	1096	8.63771	3.0994	377190	116530	2.5444	0.99132	0.0086813	0.017363	0.44315	TRUE
chr16_67645417_67645436_CTCF_p	CTCF	7.7892	67.243	75.0322	8.63285	2.9569	1767.4	165.12	4.6268	1	2.5514e-06	5.1028e-06	0.00026879	TRUE
chr19_47589676_47589695_ZC3H4_m	ZC3H4	16.357	141.08	157.437	8.62505	3.0331	7777.7	995.45	3.953	0.99994	5.5283e-05	0.00011057	0.0051329	TRUE
chr19_39989625_39989644_DLL3_m	DLL3	32.715	282.16	314.875	8.62479	3.0701	31111	5435.5	3.3834	0.99947	0.00053324	0.0010665	0.043999	TRUE
chr12_32866284_32866303_DNM1L_p	DNM1L	43.62	375.77	419.39	8.61463	3.0779	55162	11021	3.1639	0.99882	0.0011772	0.0023544	0.091937	TRUE
chr12_9885746_9885765_CLECL1_m	CLECL1	296.77	2555.2	2851.97	8.61003	3.1017	2550300	1237700	2.03	0.96501	0.034992	0.069984	0.71074	TRUE
chr11_2592630_2592649_KCNQ1_m	KCNQ1	52.188	448.29	500.478	8.58991	3.0785	78447	17129	3.0264	0.99811	0.0018891	0.0037782	0.14004	TRUE
chr9_131708760_131708779_DOLK_p	DOLK	31.936	274.25	306.186	8.58749	3.063	29357	5123.2	3.3853	0.99947	0.00052879	0.0010576	0.043657	TRUE
chr1_234743340_234743359_IRF2BP2_m	IRF2BP2	10.905	93.613	104.518	8.58441	2.9905	3420.3	371.4	4.2917	0.99999	1.2415e-05	2.4829e-05	0.001225	TRUE
chr1_154901604_154901623_PMVK_m	PMVK	10.905	93.613	104.518	8.58441	2.9905	3420.3	371.4	4.2917	0.99999	1.2415e-05	2.4829e-05	0.001225	TRUE
chr16_57473138_57473157_CIAPIN1_m	CIAPIN1	11.684	100.21	111.894	8.57669	2.9962	3918	438.99	4.225	0.99998	1.6795e-05	3.3591e-05	0.0016322	TRUE
chr11_18631435_18631454_SPTY2D1_m	SPTY2D1	54.525	466.75	521.275	8.56029	3.0745	84963	19078	2.9844	0.99783	0.0021738	0.0043476	0.15839	TRUE
chr14_78018497_78018516_SPTLC2_p	SPTLC2	41.283	353.36	394.643	8.55946	3.067	48695	9625.7	3.1808	0.99889	0.0011075	0.002215	0.086779	TRUE
chr11_85718610_85718629_PICALM_m	PICALM	137.09	1172.1	1309.19	8.54986	3.0867	535660	184640	2.4088	0.9872	0.012801	0.025601	0.56804	TRUE
chr17_53828574_53828593_PCTP_m	PCTP	334.16	2854.5	3188.66	8.54232	3.0908	3176100	1658000	1.9574	0.95825	0.041755	0.08351	0.71074	TRUE
chr1_169701033_169701052_SELE_p	SELE	35.052	297.98	333.032	8.50108	3.0519	34565	6439.1	3.2766	0.99921	0.00078538	0.0015708	0.063148	TRUE
chr10_102849333_102849352_TLX1NB_m	TLX1NB	35.052	297.98	333.032	8.50108	3.0519	34565	6439.1	3.2766	0.99921	0.00078538	0.0015708	0.063148	TRUE
chr1_46295219_46295238_MAST2_m	MAST2	83.345	708.03	791.375	8.49517	3.0715	195120	54210	2.683	0.9943	0.005702	0.011404	0.32847	TRUE
chr19_1418272_1418291_DAZAP1_m	DAZAP1	176.82	1501.8	1678.62	8.49338	3.0792	877740	345570	2.2539	0.98042	0.019577	0.039153	0.71074	TRUE
chr1_115280662_115280681_CSDE1_m	CSDE1	97.366	826.69	924.056	8.49054	3.0729	265960	79495	2.5867	0.99237	0.0076281	0.015256	0.40483	TRUE
chr19_36268558_36268577_ARHGAP33_p	ARHGAP33	324.81	2754.3	3079.11	8.47973	3.0801	2951300	1546100	1.9539	0.95795	0.042046	0.084093	0.71074	TRUE
chr2_219532785_219532804_RNF25_p	RNF25	200.18	1695.6	1895.78	8.47038	3.076	1118100	469180	2.1832	0.9764	0.023599	0.047198	0.71074	TRUE
chr11_65820187_65820206_SF3B2_m	SF3B2	1.5578	13.185	14.7428	8.46386	2.4714	67.594	4.5392	5.4573	1	3.1486e-08	6.2971e-08	3.7589e-06	TRUE
chr19_7692221_7692240_XAB2_p	XAB2	1.5578	13.185	14.7428	8.46386	2.4714	67.594	4.5392	5.4573	1	3.1486e-08	6.2971e-08	3.7589e-06	TRUE
chr19_17416741_17416760_MRPL34_p	MRPL34	27.262	230.74	258.002	8.4638	3.0355	20701	3474.7	3.4518	0.99959	0.00041057	0.00082113	0.034418	TRUE
chr2_7137161_7137180_RNF144A_m	RNF144A	0.77892	6.5925	7.37142	8.46364	2.0936	16.899	1.3192	5.0615	1	2.7682e-07	5.5364e-07	3.0936e-05	TRUE
chr22_39815563_39815582_TAB1_p	TAB1	0.77892	6.5925	7.37142	8.46364	2.0936	16.899	1.3192	5.0615	1	2.7682e-07	5.5364e-07	3.0936e-05	TRUE
chr17_7605012_7605031_WRAP53_m	WRAP53	0.77892	6.5925	7.37142	8.46364	2.0936	16.899	1.3192	5.0615	1	2.7682e-07	5.5364e-07	3.0936e-05	TRUE
chr2_24538015_24538034_ITSN2_m	ITSN2	7.7892	65.925	73.7142	8.46364	2.9287	1689.9	165.12	4.5242	1	4.1653e-06	8.3306e-06	0.00043018	TRUE
chr2_24914465_24914484_NCOA1_m	NCOA1	7.7892	65.925	73.7142	8.46364	2.9287	1689.9	165.12	4.5242	1	4.1653e-06	8.3306e-06	0.00043018	TRUE
chr2_190333207_190333226_WDR75_m	WDR75	3.1157	26.37	29.4857	8.46359	2.7334	270.38	19.568	5.2569	1	9.6447e-08	1.9289e-07	1.1166e-05	TRUE
chr2_225376167_225376186_CUL3_m	CUL3	7.0103	59.332	66.3423	8.46355	2.913	1368.8	128.37	4.618	1	2.6461e-06	5.2923e-06	0.00027754	TRUE
chr5_135170548_135170567_SLC25A48_p	SLC25A48	7.0103	59.332	66.3423	8.46355	2.913	1368.8	128.37	4.618	1	2.6461e-06	5.2923e-06	0.00027754	TRUE
chr12_124069233_124069252_TMED2_m	TMED2	7.0103	59.332	66.3423	8.46355	2.913	1368.8	128.37	4.618	1	2.6461e-06	5.2923e-06	0.00027754	TRUE
chr19_52619016_52619035_ZNF616_p	ZNF616	11.684	98.887	110.571	8.46345	2.9773	3802.2	438.99	4.162	0.99998	2.2168e-05	4.4336e-05	0.0021237	TRUE
chr2_17898036_17898055_SMC6_m	SMC6	2.3368	19.777	22.1138	8.46328	2.6385	152.09	10.434	5.3993	1	4.3721e-08	8.7442e-08	5.1717e-06	TRUE
chr16_71807196_71807215_AP1G1_p	AP1G1	35.831	301.93	337.761	8.4265	3.04	35406	6796.3	3.2279	0.99907	0.00093339	0.0018668	0.074289	TRUE
chr19_52327571_52327590_FPR3_p	FPR3	58.419	491.8	550.219	8.41849	3.052	93908	22608	2.8823	0.99697	0.0030313	0.0060625	0.20896	TRUE
chr19_20117495_20117514_ZNF682_p	ZNF682	52.188	437.74	489.928	8.38775	3.0442	74325	17129	2.9458	0.99754	0.0024587	0.0049175	0.17547	TRUE
chr12_120884513_120884532_GATC_p	GATC	47.514	398.18	445.694	8.38027	3.0406	61485	13600	3.007	0.998	0.0020045	0.004009	0.14767	TRUE
chr17_7155892_7155911_ELP5_m	ELP5	45.957	385	430.957	8.3774	3.0392	57475	12530	3.0289	0.99814	0.0018613	0.0037227	0.13849	TRUE
chr2_27861760_27861779_GPN1_p	GPN1	14.021	117.35	131.371	8.36959	2.978	5338	683.68	3.9517	0.99994	5.5115e-05	0.00011023	0.0051206	TRUE
chr19_9949278_9949297_PIN1_p	PIN1	42.062	352.04	394.102	8.36955	3.0353	48042	10078	3.0877	0.99848	0.0015227	0.0030454	0.1156	TRUE
chr6_79735837_79735856_PHIP_m	PHIP	109.05	912.4	1021.45	8.3668	3.0531	322680	105090	2.4782	0.98955	0.010452	0.020905	0.501	TRUE
chr3_49841926_49841945_FAM212A_m	FAM212A	11.684	97.568	109.252	8.35056	2.9581	3688.1	438.99	4.0991	0.99997	2.9148e-05	5.8297e-05	0.0027625	TRUE
chr19_36054408_36054427_ATP4A_m	ATP4A	87.239	727.81	815.049	8.34271	3.046	205160	60661	2.6008	0.99272	0.007284	0.014568	0.3917	TRUE
chr6_142455882_142455901_GJE1_m	GJE1	21.81	181.95	203.76	8.3425	3.0037	12823	2011.1	3.571	0.99974	0.00025897	0.00051793	0.022358	TRUE
chr3_46063043_46063062_XCR1_p	XCR1	98.923	824.06	922.983	8.33032	3.0456	262910	82664	2.5221	0.99081	0.0091917	0.018383	0.45956	TRUE
chr1_151238485_151238504_PSMD4_m	PSMD4	19.473	162.17	181.643	8.32794	2.9946	10182	1524	3.6553	0.99981	0.00018583	0.00037166	0.016343	TRUE
chrX_70341450_70341469_MED12_m	MED12	9.3471	77.791	87.1381	8.32247	2.9288	2342.3	255.91	4.2785	0.99999	1.3059e-05	2.6118e-05	0.0012823	TRUE
chr9_86559840_86559859_C9orf64_m	C9orf64	82.566	686.93	769.496	8.31977	3.0413	182630	52971	2.6259	0.99325	0.0067501	0.0135	0.37218	TRUE
chr15_49170647_49170666_EID1_p	EID1	52.188	433.78	485.968	8.31187	3.0311	72808	17129	2.9156	0.99729	0.0027099	0.0054199	0.19137	TRUE
chr1_230807327_230807346_COG2_m	COG2	8.5682	71.198	79.7662	8.30956	2.9157	1961.3	207.55	4.3473	0.99999	9.5167e-06	1.9033e-05	0.00095498	TRUE
chr3_100467216_100467235_TFG_p	TFG	8.5682	71.198	79.7662	8.30956	2.9157	1961.3	207.55	4.3473	0.99999	9.5167e-06	1.9033e-05	0.00095498	TRUE
chr12_118821851_118821870_SUDS3_p	SUDS3	42.062	349.4	391.462	8.30679	3.0245	47228	10078	3.0614	0.99834	0.0016629	0.0033257	0.12517	TRUE
chr19_35625481_35625500_LGI4_p	LGI4	199.4	1656	1855.4	8.30491	3.0476	1060900	464700	2.1368	0.97349	0.026514	0.053029	0.71074	TRUE
chr1_155182298_155182317_MTX1_p	MTX1	23.368	193.82	217.188	8.29425	2.9991	14527	2381.3	3.4929	0.99965	0.00034923	0.00069846	0.029663	TRUE
chr19_3492410_3492429_DOHH_m	DOHH	38.167	316.44	354.607	8.29093	3.0188	38717	7937.5	3.1234	0.99866	0.0013426	0.0026851	0.10303	TRUE
chr2_153537775_153537794_PRPF40A_m	PRPF40A	44.399	367.86	412.259	8.28532	3.0223	52313	11511	3.0148	0.99805	0.0019463	0.0038927	0.14385	TRUE
chr8_22463627_22463646_CCAR2_m	CCAR2	28.82	238.65	267.47	8.28071	3.0065	22014	3982.2	3.325	0.99935	0.00065381	0.0013076	0.053357	TRUE
chr11_71800188_71800207_LRTOMT_m	LRTOMT	21.031	174.04	195.071	8.2754	2.9901	11706	1839.8	3.5673	0.99974	0.00026214	0.00052429	0.022619	TRUE
chr7_5331435_5331454_SLC29A4_m	SLC29A4	20.252	167.45	187.702	8.26832	2.9866	10833	1677.5	3.5939	0.99976	0.00023623	0.00047246	0.02047	TRUE
chrX_21985399_21985418_SMS_m	SMS	13.242	109.43	122.672	8.26386	2.955	4626.5	594.92	3.9438	0.99994	5.6769e-05	0.00011354	0.005264	TRUE
chrX_40440319_40440338_ATP6AP2_m	ATP6AP2	53.746	443.01	496.756	8.24266	3.0198	75764	18415	2.8686	0.99685	0.0031526	0.0063052	0.21627	TRUE
chr11_126143283_126143302_FOXRED1_m	FOXRED1	23.368	192.5	215.868	8.23776	2.9893	14303	2381.3	3.4659	0.99961	0.00038628	0.00077257	0.032537	TRUE
chr1_156708158_156708177_MRPL24_m	MRPL24	11.684	96.25	107.934	8.23776	2.9387	3575.7	438.99	4.0362	0.99996	3.8182e-05	7.6365e-05	0.0035803	TRUE
chr18_13001533_13001552_CEP192_p	CEP192	45.178	371.81	416.988	8.22989	3.0132	53346	12014	2.9801	0.99782	0.0021837	0.0043673	0.15888	TRUE
chr19_44098995_44099014_IRGQ_m	IRGQ	38.946	320.39	359.336	8.22652	3.0082	39606	8341.4	3.0816	0.99845	0.0015478	0.0030957	0.11744	TRUE
chr20_19998033_19998052_NAA20_p	NAA20	5.4525	44.829	50.2815	8.22173	2.8283	775.24	70.781	4.6803	1	1.9314e-06	3.8629e-06	0.00020547	TRUE
chr16_11990567_11990586_GSPT1_m	GSPT1	10.905	89.657	100.562	8.22164	2.9289	3101	371.4	4.0864	0.99997	3.0668e-05	6.1336e-05	0.0029026	TRUE
chr10_13154500_13154519_OPTN_p	OPTN	162.02	1331.7	1493.72	8.21936	3.0312	684050	278630	2.2159	0.97849	0.021513	0.043025	0.71074	TRUE
chr7_140111756_140111775_RAB19_p	RAB19	130.08	1068	1198.08	8.21033	3.0277	439830	162240	2.3285	0.98413	0.015868	0.031736	0.63846	TRUE
chr8_41504168_41504187_NKX6-3_m	NKX6-3	10.126	83.065	93.191	8.20314	2.9176	2660	310.45	4.1396	0.99998	2.4249e-05	4.8498e-05	0.0023136	TRUE
chr2_152285343_152285362_RIF1_p	RIF1	10.126	83.065	93.191	8.20314	2.9176	2660	310.45	4.1396	0.99998	2.4249e-05	4.8498e-05	0.0023136	TRUE
chr2_158300447_158300466_CYTIP_p	CYTIP	124.63	1021.8	1146.43	8.19867	3.0253	402490	146000	2.3481	0.98497	0.015029	0.030058	0.62248	TRUE
chr5_114598418_114598437_PGGT1B_p	PGGT1B	14.8	121.3	136.1	8.19595	2.9525	5671.3	779.89	3.8136	0.9999	9.7548e-05	0.0001951	0.0087751	TRUE
chr16_20809533_20809552_ERI2_m	ERI2	81.008	663.2	744.208	8.18685	3.0178	169470	50544	2.5896	0.9925	0.007499	0.014998	0.40008	TRUE
chr20_20007516_20007535_NAA20_m	NAA20	4.6735	38.236	42.9095	8.18145	2.7899	563.23	49.356	4.7774	1	1.1888e-06	2.3776e-06	0.0001282	TRUE
chr19_3496654_3496673_DOHH_p	DOHH	70.103	573.54	643.643	8.18139	3.0144	126730	35409	2.6754	0.99422	0.0057833	0.011567	0.33126	TRUE
chr19_8550719_8550738_HNRNPM_p	HNRNPM	9.3471	76.472	85.8191	8.18136	2.9045	2252.9	255.91	4.1961	0.99998	1.8849e-05	3.7697e-05	0.0018205	TRUE
chr2_3595540_3595559_RNASEH1_m	RNASEH1	9.3471	76.472	85.8191	8.18136	2.9045	2252.9	255.91	4.1961	0.99998	1.8849e-05	3.7697e-05	0.0018205	TRUE
chr19_14561170_14561189_PKN1_p	PKN1	376.22	3076	3452.22	8.17607	3.0281	3644500	2220500	1.8118	0.94162	0.058382	0.11676	0.71074	TRUE
chr2_219848984_219849003_FEV_m	FEV	17.915	146.35	164.265	8.16913	2.9616	8248.1	1243	3.6429	0.99981	0.00019413	0.00038825	0.017051	TRUE
chr19_36268749_36268768_ARHGAP33_m	ARHGAP33	132.42	1081.2	1213.62	8.16493	3.0199	450060	169520	2.3043	0.98307	0.016933	0.033866	0.66287	TRUE
chr5_32601142_32601161_SUB1_m	SUB1	52.188	425.87	478.058	8.16031	3.0046	69820	17129	2.8552	0.99672	0.0032836	0.0065673	0.22267	TRUE
chr15_69079848_69079867_ANP32A_m	ANP32A	34.273	279.52	313.793	8.15569	2.9915	30073	6093.3	3.1418	0.99875	0.0012537	0.0025074	0.097107	TRUE
chr4_38879912_38879931_FAM114A1_p	FAM114A1	12.463	101.52	113.983	8.14571	2.9289	3965.9	513.42	3.9305	0.99994	5.979e-05	0.00011958	0.0055183	TRUE
chr11_67200218_67200237_RPS6KB2_p	RPS6KB2	151.11	1230.2	1381.31	8.14109	3.0168	582160	234680	2.2274	0.97918	0.020822	0.041643	0.71074	TRUE
chr1_150724342_150724361_CTSS_m	CTSS	20.252	164.81	185.062	8.13796	2.9639	10449	1677.5	3.5295	0.9997	0.0003019	0.00060379	0.025828	TRUE
chr16_30129702_30129721_MAPK3_p	MAPK3	28.041	228.1	256.141	8.13452	2.9798	20012	3723.3	3.2786	0.99923	0.00077038	0.0015408	0.062012	TRUE
chr21_46032040_46032059_KRTAP10-8_m	KRTAP10-8	15.578	126.58	142.158	8.12556	2.944	6160.1	883.76	3.7337	0.99987	0.00013478	0.00026957	0.012003	TRUE
chr1_1737941_1737960_GNB1_p	GNB1	42.841	348.08	390.921	8.12493	2.9932	46586	10543	2.9727	0.99777	0.0022303	0.0044605	0.16186	TRUE
chr10_103531278_103531297_FGF8_m	FGF8	102.82	834.6	937.42	8.1171	3.0088	267760	90910	2.427	0.98798	0.012015	0.024031	0.54572	TRUE
chr16_2264680_2264699_PGP_p	PGP	60.756	493.12	553.876	8.1164	3.0002	93467	24898	2.7401	0.99527	0.0047258	0.0094516	0.2878	TRUE
chr3_183963036_183963055_ALG3_p	ALG3	18.694	151.63	170.324	8.11116	2.9542	8835.5	1379.3	3.5793	0.99975	0.00024865	0.0004973	0.02152	TRUE
chr11_19253783_19253802_E2F8_m	E2F8	33.494	271.61	305.104	8.10921	2.9824	28349	5758.8	3.1378	0.99873	0.0012695	0.0025389	0.098114	TRUE
chr1_155279647_155279666_FDPS_m	FDPS	33.494	271.61	305.104	8.10921	2.9824	28349	5758.8	3.1378	0.99873	0.0012695	0.0025389	0.098114	TRUE
chr3_149469239_149469258_COMMD2_m	COMMD2	151.89	1231.5	1383.39	8.10784	3.011	582750	237670	2.2144	0.97847	0.021531	0.043063	0.71074	TRUE
chr19_38817558_38817577_KCNK6_p	KCNK6	109.83	888.66	998.49	8.09123	3.0049	303290	106940	2.3816	0.98635	0.013648	0.027296	0.58738	TRUE
chr19_36231390_36231409_IGFLR1_p	IGFLR1	45.957	371.81	417.767	8.09039	2.9891	53092	12530	2.9111	0.99727	0.0027312	0.0054623	0.19249	TRUE
chr16_3075955_3075974_THOC6_p	THOC6	21.031	170.09	191.121	8.08758	2.9571	11109	1839.8	3.475	0.99963	0.00037118	0.00074236	0.031414	TRUE
chr9_131151987_131152006_URM1_p	URM1	21.031	170.09	191.121	8.08758	2.9571	11109	1839.8	3.475	0.99963	0.00037118	0.00074236	0.031414	TRUE
chr2_170558076_170558095_PHOSPHO2_m	PHOSPHO2	91.134	737.04	828.174	8.08743	3.0019	208590	67548	2.4852	0.98984	0.010162	0.020324	0.49126	TRUE
chr7_66460336_66460355_SBDS_p	SBDS	7.0103	56.695	63.7053	8.08739	2.8485	1234.3	128.37	4.3853	0.99999	7.9121e-06	1.5824e-05	0.00080078	TRUE
chr18_54354088_54354107_WDR7_p	WDR7	7.0103	56.695	63.7053	8.08739	2.8485	1234.3	128.37	4.3853	0.99999	7.9121e-06	1.5824e-05	0.00080078	TRUE
chr11_111711497_111711516_ALG9_p	ALG9	51.409	415.32	466.729	8.07874	2.9898	66217	16507	2.8324	0.99648	0.0035238	0.0070476	0.23479	TRUE
chr11_60696140_60696159_TMEM132A_m	TMEM132A	67.766	547.17	614.936	8.0744	2.9949	114920	32574	2.6562	0.99389	0.0061125	0.012225	0.34523	TRUE
chr17_73262883_73262902_MIF4GD_m	MIF4GD	10.126	81.746	91.872	8.07288	2.8948	2564.7	310.45	4.0648	0.99997	3.3511e-05	6.7022e-05	0.003157	TRUE
chr19_1478830_1478849_C19orf25_m	C19orf25	20.252	163.49	183.742	8.07278	2.9524	10259	1677.5	3.4973	0.99966	0.00034079	0.00068157	0.029033	TRUE
chr6_31901506_31901525_C2_p	C2	164.35	1325.1	1489.45	8.06267	3.0036	673650	288630	2.1605	0.97522	0.024777	0.049555	0.71074	TRUE
chr10_69651219_69651238_SIRT1_m	SIRT1	65.43	527.4	592.83	8.06052	2.9917	106710	29879	2.6726	0.99419	0.0058129	0.011626	0.33255	TRUE
chr1_156784840_156784859_SH2D2A_p	SH2D2A	70.882	570.91	641.792	8.05437	2.9921	125010	36385	2.6214	0.99321	0.0067896	0.013579	0.37407	TRUE
chr1_153271700_153271719_PGLYRP3_m	PGLYRP3	126.96	1021.8	1148.76	8.0482	2.9987	400390	152840	2.289	0.9824	0.0176	0.035199	0.67734	TRUE
chr20_36374936_36374955_CTNNBL1_p	CTNNBL1	6.2314	50.103	56.3344	8.04041	2.8211	962.34	97.015	4.4541	0.99999	5.7192e-06	1.1438e-05	0.00058469	TRUE
chr1_167042719_167042738_GPA33_p	GPA33	61.535	494.43	555.965	8.03494	2.986	93701	25691	2.7008	0.99468	0.0053248	0.01065	0.3131	TRUE
chr19_37619919_37619938_ZNF420_p	ZNF420	101.26	813.51	914.77	8.03387	2.9937	253650	87556	2.4071	0.98732	0.012684	0.025368	0.56516	TRUE
chr5_114566696_114566715_PGGT1B_m	PGGT1B	30.378	243.92	274.298	8.0295	2.9645	22800	4531.4	3.1723	0.99888	0.0011219	0.0022438	0.087812	TRUE
chr19_7570491_7570510_C19orf45_p	C19orf45	21.031	168.77	189.801	8.02482	2.946	10913	1839.8	3.4443	0.99958	0.00041606	0.00083212	0.034797	TRUE
chr1_147231019_147231038_GJA5_m	GJA5	29.599	237.33	266.929	8.01818	2.9614	21576	4251.5	3.1858	0.99893	0.001069	0.002138	0.084044	TRUE
chr16_30721225_30721244_SRCAP_p	SRCAP	11.684	93.613	105.297	8.01207	2.899	3356.2	438.99	3.9103	0.99994	6.478e-05	0.00012956	0.0058986	TRUE
chr14_55477108_55477127_WDHD1_m	WDHD1	31.936	255.79	287.726	8.00946	2.9628	25055	5123.2	3.1274	0.99869	0.0013116	0.0026231	0.10082	TRUE
chr19_8400137_8400156_KANK3_m	KANK3	25.704	205.68	231.384	8.00187	2.9523	16196	3007.9	3.2817	0.99924	0.00075838	0.0015168	0.061185	TRUE
chr7_1487231_1487250_MICALL2_m	MICALL2	48.293	386.32	434.613	7.9995	2.9741	57130	14155	2.8412	0.99658	0.0034176	0.0068352	0.22978	TRUE
chr14_74763019_74763038_ABCD4_p	ABCD4	14.021	112.07	126.091	7.99301	2.9122	4807	683.68	3.75	0.99987	0.0001256	0.0002512	0.01122	TRUE
chr7_107214245_107214264_DUS4L_p	DUS4L	179.15	1431.9	1611.05	7.99274	2.9916	784660	356930	2.0968	0.97086	0.02914	0.05828	0.71074	TRUE
chr19_57642446_57642465_USP29_p	USP29	44.399	354.67	399.069	7.98824	2.9698	48135	11511	2.892	0.9971	0.0028982	0.0057964	0.20205	TRUE
chr19_50060217_50060236_NOSIP_p	NOSIP	63.093	503.66	566.753	7.98282	2.9771	97051	27321	2.6654	0.99407	0.0059269	0.011854	0.3373	TRUE
chr6_131148673_131148692_SMLR1_p	SMLR1	163.57	1305.3	1468.87	7.98007	2.9887	651780	285270	2.1376	0.97377	0.026235	0.05247	0.71074	TRUE
chr9_136330545_136330564_CACFD1_m	CACFD1	10.905	87.02	97.925	7.97983	2.8863	2896.8	371.4	3.9496	0.99995	5.4804e-05	0.00010961	0.0050951	TRUE
chr17_35818621_35818640_TADA2A_p	TADA2A	5.4525	43.51	48.9625	7.97983	2.7862	724.19	70.781	4.5236	1	4.0996e-06	8.1992e-06	0.00042432	TRUE
chr2_160661611_160661630_LY75_p	LY75	135.53	1081.2	1216.73	7.97757	2.9866	447110	179510	2.2319	0.97952	0.020482	0.040963	0.71074	TRUE
chr8_94146532_94146551_C8orf87_m	C8orf87	203.3	1621.7	1825	7.97688	2.9897	1006000	487380	2.0318	0.96569	0.034313	0.068627	0.71074	TRUE
chr19_32928175_32928194_DPY19L3_p	DPY19L3	210.31	1677.1	1887.41	7.97442	2.9894	1075800	529830	2.0151	0.96424	0.03576	0.07152	0.71074	TRUE
chr19_35760532_35760551_USF2_m	USF2	106.71	850.43	957.14	7.96954	2.9827	276560	99626	2.3562	0.9854	0.014597	0.029195	0.6124	TRUE
chr16_2305628_2305647_RNPS1_p	RNPS1	13.242	105.48	118.722	7.96556	2.9024	4253.9	594.92	3.7816	0.99989	0.00011028	0.00022057	0.0098832	TRUE
chr6_160174550_160174569_WTAP_p	WTAP	13.242	105.48	118.722	7.96556	2.9024	4253.9	594.92	3.7816	0.99989	0.00011028	0.00022057	0.0098832	TRUE
chr19_46145221_46145240_EML2_p	EML2	59.977	477.29	537.267	7.95788	2.9716	87076	24120	2.6871	0.99446	0.0055422	0.011084	0.3228	TRUE
chr12_50480619_50480638_SMARCD1_p	SMARCD1	67.766	539.26	607.026	7.95768	2.9739	111150	32574	2.6124	0.99305	0.0069549	0.01391	0.38036	TRUE
chr11_77825022_77825041_ALG8_m	ALG8	38.946	309.85	348.796	7.95589	2.9601	36693	8341.4	2.9661	0.99773	0.0022673	0.0045346	0.16421	TRUE
chr9_77684860_77684879_NMRK1_m	NMRK1	54.525	433.78	488.305	7.95562	2.9691	71919	19078	2.7458	0.99538	0.0046188	0.0092376	0.28299	TRUE
chr1_119575836_119575855_WARS2_m	WARS2	17.915	142.4	160.315	7.94865	2.9224	7747.8	1243	3.5307	0.9997	0.00029844	0.00059689	0.025564	TRUE
chr19_36159421_36159440_UPK1A_p	UPK1A	96.587	767.36	863.947	7.94475	2.977	224970	77938	2.4027	0.98719	0.012808	0.025616	0.56804	TRUE
chr12_52099314_52099333_SCN8A_p	SCN8A	10.126	80.428	90.554	7.94272	2.8716	2471.2	310.45	3.99	0.99995	4.6064e-05	9.2129e-05	0.0042938	TRUE
chr20_32878571_32878590_AHCY_p	AHCY	30.378	241.28	271.658	7.94259	2.9489	22241	4531.4	3.1331	0.99872	0.001283	0.002566	0.099053	TRUE
chr1_228284863_228284882_ARF1_p	ARF1	12.463	98.887	111.35	7.93445	2.8913	3734.6	513.42	3.8141	0.9999	9.6396e-05	0.00019279	0.008688	TRUE
chr4_41263898_41263917_UCHL1_p	UCHL1	46.735	370.5	417.235	7.92768	2.9602	52410	13058	2.8332	0.9965	0.0034977	0.0069954	0.23366	TRUE
chr11_17408859_17408878_KCNJ11_p	KCNJ11	49.072	388.95	438.022	7.92611	2.9612	57760	14723	2.8011	0.99612	0.0038752	0.0077504	0.24862	TRUE
chrX_73812549_73812568_RLIM_m	RLIM	19.473	154.26	173.733	7.92174	2.9229	9084.2	1524	3.4527	0.9996	0.00040156	0.00080313	0.033684	TRUE
chr6_46777214_46777233_MEP1A_m	MEP1A	218.1	1727.2	1945.3	7.9193	2.9796	1138700	579490	1.9824	0.9613	0.038702	0.077405	0.71074	TRUE
chr19_38590595_38590614_SIPA1L3_p	SIPA1L3	214.98	1702.2	1917.18	7.91795	2.9792	1105900	559310	1.9886	0.96188	0.038125	0.076249	0.71074	TRUE
chr13_21751305_21751324_MRP63_m	MRP63	4.6735	36.918	41.5915	7.89943	2.7406	519.84	49.356	4.5897	1	2.9713e-06	5.9425e-06	0.00031071	TRUE
chr8_67049341_67049360_TRIM55_p	TRIM55	49.072	387.64	436.712	7.89941	2.9563	57313	14723	2.7903	0.99599	0.0040077	0.0080154	0.25492	TRUE
chr16_70310519_70310538_AARS_m	AARS	7.0103	55.377	62.3873	7.89938	2.8152	1169.6	128.37	4.2689	0.99999	1.3417e-05	2.6834e-05	0.0013147	TRUE
chr8_24167720_24167739_ADAM28_m	ADAM28	7.0103	55.377	62.3873	7.89938	2.8152	1169.6	128.37	4.2689	0.99999	1.3417e-05	2.6834e-05	0.0013147	TRUE
chr19_1094006_1094025_POLR2E_p	POLR2E	16.357	129.21	145.567	7.89937	2.9072	6368.1	995.45	3.5769	0.99975	0.00024906	0.00049813	0.021543	TRUE
chr11_76371318_76371337_LRRC32_p	LRRC32	21.031	166.13	187.161	7.89929	2.9234	10527	1839.8	3.3828	0.99948	0.00052137	0.0010427	0.04307	TRUE
chr10_115636615_115636634_NHLRC2_m	NHLRC2	2.3368	18.459	20.7958	7.89926	2.5439	129.96	10.434	4.9911	1	3.9229e-07	7.8459e-07	4.3395e-05	TRUE
chr4_7056247_7056266_TADA2B_p	TADA2B	2.3368	18.459	20.7958	7.89926	2.5439	129.96	10.434	4.9911	1	3.9229e-07	7.8459e-07	4.3395e-05	TRUE
chr8_133764039_133764058_TMEM71_p	TMEM71	9.3471	73.835	83.1821	7.89924	2.8545	2079.4	255.91	4.0312	0.99996	3.8508e-05	7.7016e-05	0.0036085	TRUE
chr2_202483649_202483668_ALS2CR11_m	ALS2CR11	11.684	92.294	103.978	7.89918	2.8788	3249	438.99	3.8474	0.99992	8.3902e-05	0.0001678	0.0075861	TRUE
chr2_75081476_75081495_HK2_p	HK2	52.967	417.96	470.927	7.89095	2.9567	66611	17765	2.7384	0.99528	0.0047164	0.0094328	0.28735	TRUE
chr8_27925090_27925109_NUGGC_m	NUGGC	38.946	307.21	346.156	7.8881	2.9478	35982	8341.4	2.9372	0.99751	0.0024895	0.004979	0.17749	TRUE
chr6_169640637_169640656_THBS2_m	THBS2	257.82	2031.8	2289.62	7.88069	2.9734	1573500	875160	1.8963	0.95241	0.047589	0.095178	0.71074	TRUE
chr6_31592261_31592280_PRRC2A_m	PRRC2A	22.589	178	200.589	7.87994	2.9238	12076	2191.5	3.3197	0.99934	0.00065753	0.0013151	0.053599	TRUE
chr7_129311274_129311293_NRF1_m	NRF1	17.915	141.08	158.995	7.87497	2.9091	7584.6	1243	3.4933	0.99966	0.00034354	0.00068707	0.02925	TRUE
chr1_43395668_43395687_SLC2A1_m	SLC2A1	86.461	680.34	766.801	7.86875	2.9617	176350	59336	2.438	0.98844	0.011561	0.023122	0.53182	TRUE
chr11_114392753_114392772_NXPE1_p	NXPE1	226.67	1781.3	2007.97	7.85856	2.9687	1208400	637200	1.9475	0.95793	0.042067	0.084135	0.71074	TRUE
chr5_60062425_60062444_ELOVL7_p	ELOVL7	63.093	495.75	558.843	7.85745	2.9543	93597	27321	2.6176	0.99317	0.0068263	0.013653	0.37429	TRUE
chr16_28592398_28592417_CCDC101_m	CCDC101	36.609	287.43	324.039	7.85135	2.9391	31456	7165	2.9632	0.99772	0.0022814	0.0045629	0.16456	TRUE
chr1_155790420_155790439_GON4L_m	GON4L	23.368	183.27	206.638	7.84278	2.9188	12784	2381.3	3.2768	0.99923	0.00076753	0.0015351	0.061818	TRUE
chr1_212238270_212238289_DTL_p	DTL	14.8	116.03	130.83	7.83986	2.8889	5123.5	779.89	3.6248	0.99979	0.00020601	0.00041203	0.018051	TRUE
chr1_53163895_53163914_SELRC1_m	SELRC1	33.494	262.38	295.874	7.83364	2.9327	26194	5758.8	3.0161	0.99809	0.001909	0.0038181	0.14137	TRUE
chr19_38877117_38877136_GGN_p	GGN	95.808	750.22	846.028	7.83045	2.956	214130	76400	2.3676	0.98591	0.014086	0.028171	0.59951	TRUE
chr14_31542158_31542177_AP4S1_p	AP4S1	6.2314	48.784	55.0154	7.82874	2.7833	905.37	97.015	4.3202	0.99999	1.0581e-05	2.1162e-05	0.0010551	TRUE
chr10_3141487_3141506_PFKP_p	PFKP	6.2314	48.784	55.0154	7.82874	2.7833	905.37	97.015	4.3202	0.99999	1.0581e-05	2.1162e-05	0.0010551	TRUE
chr5_74041524_74041543_GFM2_m	GFM2	18.694	146.35	165.044	7.82872	2.9034	8148.3	1379.3	3.4373	0.99958	0.00042407	0.00084814	0.035425	TRUE
chr2_109379948_109379967_RANBP2_m	RANBP2	12.463	97.568	110.031	7.82861	2.8721	3621.5	513.42	3.7559	0.99988	0.00012181	0.00024362	0.010895	TRUE
chr19_35978616_35978635_KRTDAP_m	KRTDAP	123.07	962.5	1085.57	7.82075	2.9571	352320	141550	2.2311	0.97957	0.020432	0.040864	0.71074	TRUE
chr15_65411137_65411156_PDCD7_m	PDCD7	44.399	346.76	391.159	7.81009	2.9374	45712	11511	2.8182	0.99634	0.0036556	0.0073113	0.24153	TRUE
chr3_131220380_131220399_MRPL3_p	MRPL3	38.167	297.98	336.147	7.80727	2.9323	33751	7937.5	2.9162	0.99734	0.0026608	0.0053215	0.18828	TRUE
chr3_98487314_98487333_ST3GAL6_m	ST3GAL6	14.021	109.43	123.451	7.80472	2.8782	4551.9	683.68	3.6491	0.99981	0.00018688	0.00037375	0.016425	TRUE
chr11_93472405_93472424_TAF1D_m	TAF1D	15.578	121.3	136.878	7.78662	2.8831	5588.6	883.76	3.5563	0.99973	0.00026867	0.00053735	0.023126	TRUE
chr11_1968594_1968613_MRPL23_m	MRPL23	50.63	394.23	444.86	7.78649	2.9364	59030	15899	2.725	0.9951	0.0049012	0.0098025	0.29512	TRUE
chr21_45750761_45750780_C21orf2_m	C21orf2	3.8946	30.325	34.2196	7.78642	2.6781	349.29	32.406	4.643	1	2.2803e-06	4.5607e-06	0.00024086	TRUE
chr7_100479730_100479749_SRRT_m	SRRT	3.8946	30.325	34.2196	7.78642	2.6781	349.29	32.406	4.643	1	2.2803e-06	4.5607e-06	0.00024086	TRUE
chr1_234744707_234744726_IRF2BP2_m	IRF2BP2	31.157	242.6	273.757	7.78637	2.9213	22355	4821.9	3.045	0.99827	0.0017282	0.0034564	0.1292	TRUE
chr2_207629976_207629995_MDH1B_m	MDH1B	70.882	551.13	622.012	7.77532	2.9413	115320	36385	2.5177	0.99084	0.0091582	0.018316	0.45885	TRUE
chr3_108475361_108475380_RETNLB_p	RETNLB	30.378	236.01	266.388	7.76911	2.9171	21142	4531.4	3.0547	0.99833	0.0016707	0.0033415	0.12535	TRUE
chr12_309907_309926_SLC6A12_p	SLC6A12	73.219	568.27	641.489	7.76124	2.9393	122540	39409	2.4937	0.99018	0.0098157	0.019631	0.47962	TRUE
chr9_130868508_130868527_SLC25A25_m	SLC25A25	50.63	392.91	443.54	7.76042	2.9316	58578	15899	2.7145	0.99494	0.0050587	0.010117	0.30275	TRUE
chr11_74680655_74680674_SPCS2_p	SPCS2	9.3471	72.517	81.8641	7.75824	2.8289	1995.2	255.91	3.9488	0.99995	5.4508e-05	0.00010902	0.0050742	TRUE
chr13_37605943_37605962_SUPT20H_p	SUPT20H	46.735	362.58	409.315	7.75821	2.9292	49880	13058	2.764	0.99567	0.0043339	0.0086678	0.27033	TRUE
chr19_35500113_35500132_GRAMD1A_p	GRAMD1A	219.66	1702.2	1921.86	7.74925	2.9483	1098900	589750	1.9305	0.95629	0.043706	0.087413	0.71074	TRUE
chr19_36033280_36033299_GAPDHS_m	GAPDHS	235.24	1822.2	2057.44	7.74613	2.9481	1259200	698200	1.8992	0.9529	0.0471	0.094199	0.71074	TRUE
chr8_42146202_42146221_IKBKB_m	IKBKB	117.62	911.08	1028.7	7.74596	2.9428	314790	126600	2.23	0.97955	0.02045	0.040901	0.71074	TRUE
chr17_2996254_2996273_OR1D2_p	OR1D2	5.4525	42.192	47.6445	7.7381	2.7428	674.89	70.781	4.3669	0.99999	8.4985e-06	1.6997e-05	0.00085707	TRUE
chr19_52032998_52033017_SIGLEC6_p	SIGLEC6	5.4525	42.192	47.6445	7.7381	2.7428	674.89	70.781	4.3669	0.99999	8.4985e-06	1.6997e-05	0.00085707	TRUE
chr8_103373409_103373428_UBR5_p	UBR5	46.735	361.27	408.005	7.73018	2.9239	49465	13058	2.7525	0.99551	0.0044896	0.0089793	0.27777	TRUE
chr1_145762244_145762263_PDZK1_m	PDZK1	24.926	192.5	217.426	7.72286	2.8999	14041	2789.3	3.1729	0.99889	0.0011072	0.0022144	0.086779	TRUE
chr11_73366883_73366902_PLEKHB1_m	PLEKHB1	19.473	150.31	169.783	7.71889	2.8857	8558.9	1524	3.3514	0.99942	0.00058179	0.0011636	0.047783	TRUE
chr2_74307677_74307696_TET3_p	TET3	14.021	108.12	122.141	7.71129	2.8608	4427	683.68	3.5987	0.99977	0.00022713	0.00045425	0.019742	TRUE
chr14_77796105_77796124_GSTZ1_p	GSTZ1	7.0103	54.058	61.0683	7.71122	2.781	1106.7	128.37	4.1526	0.99998	2.2459e-05	4.4919e-05	0.0021502	TRUE
chr19_39398139_39398158_NFKBIB_m	NFKBIB	85.682	660.56	746.242	7.70944	2.9321	165240	58029	2.3865	0.98669	0.013311	0.026623	0.58101	TRUE
chr3_183963549_183963568_ALG3_m	ALG3	69.324	533.99	603.314	7.70282	2.9274	107960	34448	2.5036	0.99048	0.0095222	0.019044	0.4706	TRUE
chr11_85456682_85456701_SYTL2_m	SYTL2	176.82	1359.4	1536.22	7.68804	2.9355	699210	345570	2.0116	0.9642	0.035796	0.071592	0.71074	TRUE
chr8_27145528_27145547_TRIM35_m	TRIM35	69.324	532.67	601.994	7.68377	2.9239	107340	34448	2.4964	0.99028	0.0097151	0.01943	0.47647	TRUE
chr14_20922739_20922758_OSGEP_p	OSGEP	10.126	77.791	87.917	7.6823	2.8241	2289.3	310.45	3.8403	0.99991	8.5657e-05	0.00017131	0.00773	TRUE
chr19_58904837_58904856_RPS5_m	RPS5	10.126	77.791	87.917	7.6823	2.8241	2289.3	310.45	3.8403	0.99991	8.5657e-05	0.00017131	0.00773	TRUE
chr5_139947489_139947508_SLC35A4_m	SLC35A4	10.126	77.791	87.917	7.6823	2.8241	2289.3	310.45	3.8403	0.99991	8.5657e-05	0.00017131	0.00773	TRUE
chr2_3597981_3598000_RNASEH1_m	RNASEH1	11.684	89.657	101.341	7.67349	2.8374	3039.9	438.99	3.7215	0.99986	0.00013917	0.00027833	0.012385	TRUE
chr12_48174016_48174035_SLC48A1_m	SLC48A1	71.661	549.81	621.471	7.67237	2.9223	114310	37377	2.4732	0.98961	0.010387	0.020775	0.49805	TRUE
EGFP_345_364_EGFP_m	EGFP	176.04	1350.1	1526.14	7.66928	2.932	689250	341840	2.0081	0.96391	0.036088	0.072175	0.71074	TRUE
chr12_51501021_51501040_TFCP2_m	TFCP2	51.409	394.23	445.639	7.6685	2.9148	58763	16507	2.6682	0.99418	0.0058164	0.011633	0.33261	TRUE
chr6_52103565_52103584_IL17F_p	IL17F	13.242	101.52	114.762	7.66652	2.8478	3896.9	594.92	3.6195	0.99979	0.00020897	0.00041793	0.018242	TRUE
chr11_86662794_86662813_FZD4_m	FZD4	111.39	853.06	964.45	7.65832	2.9259	275040	110720	2.229	0.97955	0.020453	0.040906	0.71074	TRUE
chr1_205073068_205073087_RBBP5_m	RBBP5	16.357	125.26	141.617	7.65788	2.8627	5929.5	995.45	3.4516	0.9996	0.0003993	0.00079859	0.033593	TRUE
chr3_150932007_150932026_P2RY14_p	P2RY14	82.566	631.56	714.126	7.64915	2.9202	150700	52971	2.3853	0.98667	0.01333	0.026659	0.58162	TRUE
chr2_220022295_220022314_NHEJ1_p	NHEJ1	21.031	160.86	181.891	7.64871	2.8771	9775.5	1839.8	3.2599	0.99919	0.00081001	0.00162	0.065008	TRUE
chr12_50479174_50479193_SMARCD1_p	SMARCD1	116.06	887.34	1003.4	7.64553	2.9239	297440	122510	2.2036	0.97813	0.021873	0.043746	0.71074	TRUE
chr14_92583957_92583976_NDUFB1_m	NDUFB1	25.704	196.46	222.164	7.64317	2.8864	14578	3007.9	3.1134	0.99864	0.0013592	0.0027185	0.10409	TRUE
chr9_38016060_38016079_SHB_m	SHB	58.419	445.65	504.069	7.62851	2.9101	74974	22608	2.5754	0.99231	0.0076881	0.015376	0.40771	TRUE
chr19_40030355_40030374_EID2_m	EID2	63.093	481.25	544.343	7.62763	2.9115	87427	27321	2.5298	0.9912	0.0087966	0.017593	0.44627	TRUE
chr11_8772210_8772229_ST5_m	ST5	135.53	1033.7	1169.23	7.62709	2.9219	403350	179510	2.1199	0.97281	0.027193	0.054385	0.71074	TRUE
chr4_3769391_3769410_ADRA2C_m	ADRA2C	6.2314	47.466	53.6974	7.61723	2.7446	850.13	97.015	4.1864	0.99998	1.9242e-05	3.8484e-05	0.001856	TRUE
chr6_37328278_37328297_RNF8_m	RNF8	7.7892	59.332	67.1212	7.61721	2.7791	1328.3	165.12	4.0111	0.99996	4.1512e-05	8.3024e-05	0.0038848	TRUE
chr2_86344186_86344205_PTCD3_p	PTCD3	4.6735	35.599	40.2725	7.6172	2.6895	478.2	49.356	4.402	0.99999	7.1788e-06	1.4358e-05	0.00073021	TRUE
chr12_57181005_57181024_HSD17B6_p	HSD17B6	1.5578	11.866	13.4238	7.61715	2.3306	53.133	4.5392	4.8385	1	8.5226e-07	1.7045e-06	9.2683e-05	TRUE
chr11_6632221_6632240_TAF10_m	TAF10	1.5578	11.866	13.4238	7.61715	2.3306	53.133	4.5392	4.8385	1	8.5226e-07	1.7045e-06	9.2683e-05	TRUE
chr3_61975403_61975422_PTPRG_p	PTPRG	14.021	106.8	120.821	7.61715	2.8433	4303.8	683.68	3.5483	0.99972	0.00027539	0.00055077	0.023689	TRUE
chr19_5641624_5641643_SAFB_p	SAFB	61.535	468.06	529.595	7.6064	2.907	82633	25691	2.5363	0.99138	0.0086244	0.017249	0.44277	TRUE
chr1_16199434_16199453_SPEN_p	SPEN	107.49	817.46	924.95	7.60499	2.9153	252030	101430	2.2293	0.9796	0.020403	0.040806	0.71074	TRUE
chr17_38209726_38209745_MED24_p	MED24	45.178	342.81	387.988	7.58799	2.8963	44292	12014	2.7154	0.99498	0.0050154	0.010031	0.30065	TRUE
chr19_40929081_40929100_SERTAD1_p	SERTAD1	22.589	171.4	193.989	7.58776	2.8696	11073	2191.5	3.1789	0.99892	0.0010788	0.0021576	0.084671	TRUE
chr20_32677646_32677665_EIF2S2_p	EIF2S2	106.71	809.55	916.26	7.58645	2.9117	246990	99626	2.2267	0.97947	0.02053	0.041061	0.71074	TRUE
chr18_57569937_57569956_PMAIP1_m	PMAIP1	21.031	159.54	180.571	7.58594	2.8653	9592	1839.8	3.2291	0.9991	0.00090233	0.0018047	0.071979	TRUE
chr19_34291394_34291413_KCTD15_m	KCTD15	179.93	1364.6	1544.53	7.58406	2.9161	701760	360770	1.9724	0.96069	0.039307	0.078614	0.71074	TRUE
chr19_32873909_32873928_ZNF507_p	ZNF507	17.915	135.8	153.715	7.58024	2.8545	6948.9	1243	3.3437	0.9994	0.00059525	0.0011905	0.048803	TRUE
chr11_66106215_66106234_BRMS1_m	BRMS1	130.86	990.19	1121.05	7.56679	2.9102	369220	164650	2.1178	0.97271	0.027291	0.054582	0.71074	TRUE
chr19_33167748_33167767_RGS9BP_m	RGS9BP	99.702	754.18	853.882	7.56434	2.9067	214170	84276	2.2545	0.98095	0.019049	0.038098	0.70716	TRUE
chr19_9453464_9453483_ZNF559_m	ZNF559	151.89	1148.4	1300.29	7.56073	2.9103	496520	237670	2.0441	0.9671	0.0329	0.0658	0.71074	TRUE
chr19_33666438_33666457_WDR88_p	WDR88	75.556	570.91	646.466	7.55612	2.9012	122690	42577	2.4006	0.98727	0.01273	0.025459	0.56623	TRUE
chr4_74124364_74124383_ANKRD17_m	ANKRD17	20.252	152.94	173.192	7.55185	2.8567	8803.7	1677.5	3.2398	0.99913	0.00086741	0.0017348	0.069389	TRUE
chr1_46746197_46746216_LRRC41_m	LRRC41	34.273	258.42	292.693	7.54005	2.8787	25122	6093.3	2.8715	0.99695	0.0030497	0.0060995	0.20996	TRUE
chr14_65482364_65482383_FNTB_m	FNTB	46.735	352.04	398.775	7.53268	2.8867	46604	13058	2.6717	0.99427	0.0057284	0.011457	0.32971	TRUE
chr17_60108909_60108928_MED13_p	MED13	80.229	603.87	684.099	7.52683	2.8966	137100	49356	2.357	0.98563	0.014371	0.028741	0.60648	TRUE
chr19_39905777_39905796_PLEKHG2_p	PLEKHG2	84.124	632.88	717.004	7.52318	2.8966	150560	55466	2.33	0.98452	0.015483	0.030967	0.63143	TRUE
chr6_90052100_90052119_UBE2J1_m	UBE2J1	21.031	158.22	179.251	7.52318	2.8534	9410.3	1839.8	3.1984	0.999	0.0010043	0.0020086	0.079529	TRUE
chr11_57003968_57003987_APLNR_m	APLNR	14.021	105.48	119.501	7.523	2.8256	4182.3	683.68	3.4978	0.99967	0.0003331	0.0006662	0.028395	TRUE
chr2_122494324_122494343_MKI67IP_m	MKI67IP	33.494	251.83	285.324	7.51866	2.8738	23836	5758.8	2.8771	0.99701	0.0029923	0.0059846	0.20708	TRUE
chr11_111946297_111946316_C11orf57_p	C11orf57	79.45	597.28	676.73	7.51768	2.8946	134070	48185	2.359	0.98571	0.014287	0.028574	0.60349	TRUE
chr19_48965424_48965443_KCNJ14_m	KCNJ14	26.483	199.09	225.573	7.51765	2.864	14897	3236.3	3.0342	0.99822	0.0017756	0.0035512	0.13253	TRUE
chr19_48830795_48830814_EMP3_m	EMP3	89.576	672.43	762.006	7.50681	2.8943	169860	64741	2.2907	0.98276	0.017236	0.034473	0.66992	TRUE
chr17_43907528_43907547_CRHR1_m	CRHR1	88.018	660.56	748.578	7.50483	2.8937	163900	62003	2.2993	0.98316	0.016835	0.03367	0.65994	TRUE
chr8_55060029_55060048_MRPL15_p	MRPL15	10.905	81.746	92.651	7.49619	2.7971	2509.3	371.4	3.6759	0.99983	0.0001659	0.00033181	0.014682	TRUE
chr9_127177135_127177154_PSMB7_m	PSMB7	10.905	81.746	92.651	7.49619	2.7971	2509.3	371.4	3.6759	0.99983	0.0001659	0.00033181	0.014682	TRUE
chr4_153601032_153601051_TMEM154_p	TMEM154	10.905	81.746	92.651	7.49619	2.7971	2509.3	371.4	3.6759	0.99983	0.0001659	0.00033181	0.014682	TRUE
chr2_74699318_74699337_MRPL53_p	MRPL53	5.4525	40.873	46.3255	7.49619	2.6981	627.31	70.781	4.2102	0.99998	1.7207e-05	3.4415e-05	0.0016688	TRUE
chr5_154316649_154316668_GEMIN5_m	GEMIN5	21.81	163.49	185.3	7.4961	2.8503	10037	2011.1	3.1594	0.99885	0.0011513	0.0023026	0.089964	TRUE
chr15_43638163_43638182_ADAL_m	ADAL	82.566	618.37	700.936	7.4894	2.8898	143540	52971	2.328	0.98445	0.015553	0.031105	0.63208	TRUE
chr12_65563927_65563946_LEMD3_p	LEMD3	59.198	443.01	502.208	7.48353	2.8828	73657	23357	2.5114	0.99076	0.0092393	0.018479	0.46178	TRUE
chr4_100870518_100870537_H2AFZ_p	H2AFZ	48.293	361.27	409.563	7.48079	2.8776	48976	14155	2.6306	0.99352	0.0064806	0.012961	0.36069	TRUE
chr1_65614197_65614216_AK4_m	AK4	162.02	1211.7	1373.72	7.47871	2.8951	550910	278630	1.9886	0.96233	0.037666	0.075332	0.71074	TRUE
chr11_125618610_125618629_PATE1_m	PATE1	121.51	907.12	1028.63	7.46539	2.89	308590	137180	2.1211	0.97302	0.026975	0.053951	0.71074	TRUE
chr17_10243694_10243713_MYH13_m	MYH13	30.378	226.78	257.158	7.46527	2.8598	19287	4531.4	2.9176	0.99738	0.002616	0.005232	0.18567	TRUE
chr1_179956372_179956391_CEP350_p	CEP350	34.273	255.79	290.063	7.46331	2.864	24534	6093.3	2.8378	0.99661	0.003392	0.0067839	0.22816	TRUE
chr19_40748569_40748588_AKT2_m	AKT2	52.188	388.95	441.138	7.45286	2.8741	56706	17129	2.5731	0.99231	0.0076945	0.015389	0.40789	TRUE
chr12_48962879_48962898_LALBA_p	LALBA	195.51	1456.9	1652.41	7.45179	2.8912	795590	442660	1.8959	0.95292	0.047084	0.094168	0.71074	TRUE
chr20_39704848_39704867_TOP1_p	TOP1	11.684	87.02	98.704	7.44779	2.7948	2837.8	438.99	3.5957	0.99977	0.00022739	0.00045478	0.019753	TRUE
chr2_99224841_99224860_COA5_m	COA5	31.157	232.05	263.207	7.44776	2.8575	20180	4821.9	2.8931	0.99717	0.0028332	0.0056665	0.19811	TRUE
chr12_89861410_89861429_POC1B_m	POC1B	19.473	145.03	164.503	7.44775	2.8345	7882.8	1524	3.2163	0.99906	0.00093959	0.0018792	0.074741	TRUE
chr1_67880868_67880887_SERBP1_m	SERBP1	98.144	730.44	828.584	7.44253	2.8831	199900	81070	2.2207	0.97923	0.02077	0.041539	0.71074	TRUE
chr14_71216735_71216754_MAP3K9_p	MAP3K9	90.355	672.43	762.785	7.44209	2.882	169410	66135	2.2634	0.98148	0.018523	0.037046	0.69846	TRUE
chr7_89982147_89982166_GTPBP10_p	GTPBP10	21.81	162.17	183.98	7.43558	2.8387	9851.1	2011.1	3.13	0.99873	0.001273	0.002546	0.098335	TRUE
chr4_174292351_174292370_SAP30_p	SAP30	260.16	1934.2	2194.36	7.43466	2.8895	1401200	894830	1.7697	0.9369	0.063101	0.1262	0.71074	TRUE
chr15_75044124_75044143_CYP1A2_m	CYP1A2	98.144	729.13	827.274	7.42919	2.8805	199070	81070	2.2161	0.97898	0.021018	0.042036	0.71074	TRUE
chr5_151175068_151175087_G3BP1_p	G3BP1	169.03	1255.2	1424.23	7.4259	2.8852	589890	309270	1.9531	0.95899	0.041011	0.082022	0.71074	TRUE
chr4_95255760_95255779_HPGDS_p	HPGDS	218.1	1619.1	1837.2	7.42366	2.8864	981410	579490	1.8404	0.94638	0.053617	0.10723	0.71074	TRUE
chr20_33356324_33356343_NCOA6_m	NCOA6	210.31	1561.1	1771.41	7.42285	2.8861	912310	529830	1.8557	0.94827	0.05173	0.10346	0.71074	TRUE
chr19_38572931_38572950_SIPA1L3_m	SIPA1L3	10.126	75.154	85.28	7.42188	2.775	2114.3	310.45	3.6907	0.99984	0.00015593	0.00031185	0.013825	TRUE
chr4_8605714_8605733_CPZ_p	CPZ	73.219	543.22	616.439	7.41911	2.8743	110450	39409	2.3676	0.9861	0.013905	0.02781	0.59553	TRUE
chrX_48755806_48755825_PQBP1_m	PQBP1	31.157	230.74	261.897	7.40572	2.8493	19916	4821.9	2.8741	0.99699	0.0030093	0.0060186	0.20787	TRUE
chr19_36120528_36120547_RBM42_m	RBM42	31.157	230.74	261.897	7.40572	2.8493	19916	4821.9	2.8741	0.99699	0.0030093	0.0060186	0.20787	TRUE
chr10_71912256_71912275_SAR1A_m	SAR1A	31.157	230.74	261.897	7.40572	2.8493	19916	4821.9	2.8741	0.99699	0.0030093	0.0060186	0.20787	TRUE
chr3_127324959_127324978_MCM2_p	MCM2	6.2314	46.147	52.3784	7.40556	2.7048	796.63	97.015	4.0525	0.99997	3.4399e-05	6.8797e-05	0.0032384	TRUE
chr17_6555250_6555269_C17orf100_p	C17orf100	35.831	265.02	300.851	7.39639	2.8525	26263	6796.3	2.7801	0.99593	0.0040676	0.0081352	0.25746	TRUE
chr16_81129832_81129851_GCSH_m	GCSH	14.8	109.43	124.23	7.39392	2.8052	4477.9	779.89	3.3887	0.9995	0.00050021	0.0010004	0.04154	TRUE
chr4_9783847_9783866_DRD5_m	DRD5	31.936	236.01	267.946	7.39009	2.8472	20823	5123.2	2.8511	0.99676	0.0032402	0.0064805	0.22058	TRUE
chr21_46193520_46193539_UBE2G2_m	UBE2G2	40.504	299.3	339.804	7.38939	2.8551	33487	9185.5	2.7002	0.99478	0.0052198	0.01044	0.30892	TRUE
chr8_145515534_145515553_HSF1_m	HSF1	215.76	1594.1	1809.86	7.3883	2.8794	949850	564320	1.8348	0.94573	0.054273	0.10855	0.71074	TRUE
chrX_23876753_23876772_APOO_p	APOO	8.5682	63.288	71.8562	7.38638	2.7482	1497.1	207.55	3.7982	0.9999	0.00010065	0.0002013	0.0090427	TRUE
chr21_26976172_26976191_MRPL39_p	MRPL39	8.5682	63.288	71.8562	7.38638	2.7482	1497.1	207.55	3.7982	0.9999	0.00010065	0.0002013	0.0090427	TRUE
chr5_76326780_76326799_AGGF1_p	AGGF1	219.66	1621.7	1841.36	7.38277	2.8786	982920	589750	1.8258	0.94459	0.055412	0.11082	0.71074	TRUE
chr3_53274346_53274365_TKT_m	TKT	28.041	207	235.041	7.38205	2.8404	16014	3723.3	2.9329	0.99752	0.00248	0.00496	0.1769	TRUE
chr20_43933000_43933019_MATN4_m	MATN4	10.905	80.428	91.333	7.37533	2.774	2416.7	371.4	3.6075	0.99978	0.00021642	0.00043284	0.018858	TRUE
chr1_150463110_150463129_TARS2_p	TARS2	10.905	80.428	91.333	7.37533	2.774	2416.7	371.4	3.6075	0.99978	0.00021642	0.00043284	0.018858	TRUE
chr19_36303299_36303318_PRODH2_p	PRODH2	32.715	241.28	273.995	7.37521	2.8452	21750	5435.5	2.829	0.99652	0.0034777	0.0069553	0.23304	TRUE
chr1_155239315_155239334_CLK2_m	CLK2	48.293	355.99	404.283	7.37146	2.8564	47339	14155	2.5863	0.99262	0.0073767	0.014753	0.3959	TRUE
chr19_42791300_42791319_CIC_p	CIC	230.56	1699.5	1930.06	7.37118	2.8765	1078900	664520	1.802	0.94149	0.058512	0.11702	0.71074	TRUE
chr7_23808763_23808782_STK31_m	STK31	13.242	97.568	110.81	7.36807	2.791	3555.5	594.92	3.4573	0.99961	0.00038622	0.00077244	0.032537	TRUE
chr19_33355586_33355605_SLC7A9_m	SLC7A9	107.49	791.09	898.58	7.35966	2.8681	233660	101430	2.1465	0.97482	0.02518	0.05036	0.71074	TRUE
chr6_42227079_42227098_TRERF1_p	TRERF1	109.83	806.92	916.75	7.34699	2.8659	242970	106940	2.1316	0.97384	0.026158	0.052316	0.71074	TRUE
chr19_36029488_36029507_GAPDHS_p	GAPDHS	171.36	1257.8	1429.16	7.3401	2.8686	590220	319910	1.9209	0.95578	0.044217	0.088434	0.71074	TRUE
chr1_44131409_44131428_KDM4A_m	KDM4A	88.018	646.06	734.078	7.34009	2.8617	155710	62003	2.2411	0.9804	0.019604	0.039209	0.71074	TRUE
chr19_34262352_34262371_CHST8_m	CHST8	92.692	680.34	773.032	7.33979	2.8624	172670	70427	2.2144	0.97895	0.021054	0.042107	0.71074	TRUE
chr19_19770752_19770771_ATP13A1_p	ATP13A1	4.6735	34.281	38.9545	7.33519	2.6366	438.29	49.356	4.2143	0.99998	1.6768e-05	3.3536e-05	0.0016306	TRUE
chr18_20832944_20832963_CABLES1_p	CABLES1	16.357	119.98	136.337	7.33509	2.8012	5369.1	995.45	3.2844	0.99927	0.00073217	0.0014643	0.059239	TRUE
chr7_99006161_99006180_PDAP1_m	PDAP1	18.694	137.12	155.814	7.33497	2.8101	7012.7	1379.3	3.1888	0.99897	0.0010312	0.0020624	0.081523	TRUE
chr19_48052684_48052703_ZNF541_m	ZNF541	23.368	171.4	194.768	7.33482	2.8227	10957	2381.3	3.0336	0.99823	0.0017664	0.0035329	0.13192	TRUE
chr1_151413494_151413513_POGZ_p	POGZ	73.998	541.9	615.898	7.32317	2.8558	109470	40449	2.3265	0.98447	0.015533	0.031066	0.632	TRUE
chr9_140066414_140066433_TMEM210_p	TMEM210	33.494	245.24	278.734	7.32191	2.8357	22418	5758.8	2.7903	0.99607	0.003927	0.007854	0.25148	TRUE
chr2_128773986_128774005_SAP130_m	SAP130	161.24	1178.7	1339.94	7.31022	2.8623	517650	275340	1.9391	0.95772	0.042285	0.08457	0.71074	TRUE
chr19_36293952_36293971_PRODH2_p	PRODH2	223.55	1632.3	1855.85	7.30172	2.8627	992270	615840	1.7951	0.94067	0.059328	0.11866	0.71074	TRUE
chr7_1542702_1542721_INTS1_m	INTS1	12.463	90.976	103.439	7.29969	2.7723	3082.1	513.42	3.465	0.99963	0.000374	0.00074801	0.031615	TRUE
chr1_19524237_19524256_UBR4_p	UBR4	40.504	295.34	335.844	7.29163	2.8359	32471	9185.5	2.659	0.9941	0.0059047	0.011809	0.33617	TRUE
chr19_13049563_13049582_CALR_p	CALR	59.198	431.15	490.348	7.28319	2.8437	69173	23357	2.4338	0.98852	0.011481	0.022962	0.53069	TRUE
chr18_254283_254302_THOC1_m	THOC1	31.157	226.78	257.937	7.27862	2.8244	19134	4821.9	2.8172	0.9964	0.0035987	0.0071974	0.23877	TRUE
chr1_151403293_151403312_POGZ_m	POGZ	145.66	1060.1	1205.76	7.27791	2.855	418070	214370	1.9749	0.96129	0.038714	0.077429	0.71074	TRUE
chr2_1696869_1696888_PXDN_m	PXDN	286.64	2085.9	2372.54	7.27707	2.859	1618600	1136200	1.6879	0.92456	0.075438	0.15088	0.71074	TRUE
chr1_152488032_152488051_CRCT1_p	CRCT1	147.22	1070.6	1217.82	7.27211	2.854	426330	220060	1.9684	0.96067	0.039332	0.078665	0.71074	TRUE
chr3_20215820_20215839_SGOL1_m	SGOL1	34.273	249.19	283.463	7.27074	2.8264	23096	6093.3	2.7533	0.9956	0.0044048	0.0088096	0.27403	TRUE
chr20_61834267_61834286_YTHDF1_m	YTHDF1	13.242	96.25	109.492	7.26854	2.7716	3445.2	594.92	3.4032	0.99953	0.00047137	0.00094274	0.03926	TRUE
chr19_49938058_49938077_SLC17A7_p	SLC17A7	66.987	486.52	553.507	7.2629	2.8421	88005	31660	2.3578	0.98579	0.014212	0.028424	0.60172	TRUE
chr18_47511145_47511164_MYO5B_m	MYO5B	16.357	118.66	135.017	7.25439	2.7854	5233.3	995.45	3.2426	0.99915	0.00084851	0.001697	0.067916	TRUE
chr16_75513642_75513661_CHST6_p	CHST6	10.905	79.109	90.014	7.25438	2.7504	2325.9	371.4	3.5391	0.99972	0.00028107	0.00056214	0.02412	TRUE
chr9_130941323_130941342_CIZ1_p	CIZ1	10.905	79.109	90.014	7.25438	2.7504	2325.9	371.4	3.5391	0.99972	0.00028107	0.00056214	0.02412	TRUE
chr1_150310723_150310742_PRPF3_p	PRPF3	10.905	79.109	90.014	7.25438	2.7504	2325.9	371.4	3.5391	0.99972	0.00028107	0.00056214	0.02412	TRUE
chr18_19203761_19203780_SNRPD1_p	SNRPD1	24.926	180.63	205.556	7.24665	2.8086	12122	2789.3	2.9482	0.99766	0.0023448	0.0046895	0.16836	TRUE
chr15_41730573_41730592_RTF1_m	RTF1	36.609	265.02	301.629	7.2392	2.8223	26085	7165	2.6984	0.99478	0.0052209	0.010442	0.30892	TRUE
chr8_89209422_89209441_MMP16_p	MMP16	256.27	1852.5	2108.77	7.2287	2.8489	1273900	862190	1.7191	0.92969	0.070315	0.14063	0.71074	TRUE
chr17_16055285_16055304_NCOR1_m	NCOR1	49.072	354.67	403.742	7.22754	2.8285	46696	14723	2.5186	0.99103	0.0089658	0.017932	0.45183	TRUE
chr11_7846872_7846891_OR5P3_p	OR5P3	43.62	315.12	358.74	7.22421	2.8247	36856	11021	2.5862	0.99266	0.0073392	0.014678	0.39452	TRUE
chr7_157174979_157174998_DNAJB6_p	DNAJB6	61.535	444.33	505.865	7.22077	2.8321	73266	25691	2.3882	0.98697	0.013033	0.026066	0.57506	TRUE
chr10_21884276_21884295_MLLT10_p	MLLT10	207.19	1495.2	1702.39	7.21656	2.8453	829440	510700	1.8023	0.94178	0.05822	0.11644	0.71074	TRUE
chr1_8925479_8925498_ENO1_m	ENO1	35.831	258.42	294.251	7.21219	2.8163	24774	6796.3	2.7001	0.99481	0.0051881	0.010376	0.30749	TRUE
chr1_145748527_145748546_PDZK1_m	PDZK1	84.903	611.78	696.683	7.20563	2.8346	138800	56739	2.2119	0.9789	0.021097	0.042194	0.71074	TRUE
chr2_234969098_234969117_SPP2_m	SPP2	15.578	112.07	127.648	7.19412	2.7699	4655.5	883.76	3.2459	0.99916	0.00083654	0.0016731	0.067033	TRUE
chr9_131708992_131709011_DOLK_p	DOLK	3.1157	22.414	25.5297	7.19389	2.5082	186.22	19.568	4.3627	0.99999	8.4571e-06	1.6914e-05	0.00085411	TRUE
chr11_110300948_110300967_FDX1_p	FDX1	3.1157	22.414	25.5297	7.19389	2.5082	186.22	19.568	4.3627	0.99999	8.4571e-06	1.6914e-05	0.00085411	TRUE
chr5_139740851_139740870_SLC4A9_m	SLC4A9	330.26	2373.3	2703.56	7.18616	2.8414	2087000	1610800	1.6097	0.91085	0.089154	0.17831	0.71074	TRUE
chr11_59575193_59575212_MRPL16_m	MRPL16	22.589	162.17	184.759	7.17916	2.7902	9742.1	2191.5	2.9817	0.99791	0.0020914	0.0041828	0.1532	TRUE
chr15_40068661_40068680_FSIP1_m	FSIP1	16.357	117.35	133.707	7.1743	2.7694	5099.3	995.45	3.2008	0.99902	0.00098174	0.0019635	0.077919	TRUE
chr19_54963910_54963929_LENG8_p	LENG8	10.126	72.517	82.643	7.16147	2.7241	1946.3	310.45	3.541	0.99972	0.00027788	0.00055577	0.023889	TRUE
chr3_47139530_47139549_SETD2_m	SETD2	30.378	217.55	247.928	7.16143	2.8001	17517	4531.4	2.7805	0.99597	0.0040253	0.0080507	0.25593	TRUE
chr10_69648733_69648752_SIRT1_p	SIRT1	221.21	1583.5	1804.71	7.15836	2.834	927920	600100	1.7586	0.93578	0.064217	0.12843	0.71074	TRUE
chr20_5081477_5081496_TMEM230_m	TMEM230	66.209	473.34	539.549	7.14918	2.8192	82877	30762	2.3213	0.98434	0.015664	0.031328	0.6346	TRUE
chrX_119005950_119005969_NDUFA1_p	NDUFA1	14.021	100.21	114.231	7.14714	2.7523	3713.9	683.68	3.2961	0.9993	0.00069613	0.0013923	0.056561	TRUE
chr2_97278572_97278591_KANSL3_p	KANSL3	7.0103	50.103	57.1133	7.14706	2.6735	928.47	128.37	3.8034	0.9999	9.7482e-05	0.00019496	0.0087747	TRUE
chr1_149897749_149897768_SF3B4_m	SF3B4	28.041	200.41	228.451	7.14703	2.794	14856	3723.3	2.8248	0.99651	0.0034932	0.0069865	0.23366	TRUE
chr11_67953333_67953352_SUV420H1_m	SUV420H1	105.15	750.22	855.37	7.13476	2.8231	208060	96083	2.081	0.97042	0.029576	0.059151	0.71074	TRUE
chr12_56077780_56077799_METTL7B_m	METTL7B	145.66	1039	1184.66	7.13305	2.826	399000	214370	1.9294	0.95695	0.043052	0.086104	0.71074	TRUE
chr20_56234629_56234648_PMEPA1_m	PMEPA1	91.134	650.02	741.154	7.13257	2.8209	156170	67548	2.1504	0.97526	0.024743	0.049485	0.71074	TRUE
chr5_137600080_137600099_GFRA3_p	GFRA3	26.483	188.54	215.023	7.11928	2.7859	13132	3236.3	2.8487	0.99677	0.003231	0.006462	0.22026	TRUE
chr13_111371873_111371892_ING1_p	ING1	134.75	958.54	1093.29	7.11347	2.8214	339310	176980	1.9582	0.95987	0.040126	0.080252	0.71074	TRUE
chrX_129271071_129271090_AIFM1_m	AIFM1	27.262	193.82	221.082	7.10953	2.7852	13870	3474.7	2.8255	0.99652	0.0034804	0.0069608	0.23311	TRUE
chr9_32572989_32573008_NDUFB6_m	NDUFB6	7.7892	55.377	63.1662	7.10946	2.6813	1132.3	165.12	3.7033	0.99985	0.00014619	0.00029238	0.013002	TRUE
chr16_27226221_27226240_KDM8_p	KDM8	46.735	332.26	378.995	7.10945	2.8035	40762	13058	2.4986	0.99054	0.0094635	0.018927	0.4682	TRUE
chr10_121612579_121612598_MCMBP_m	MCMBP	3.8946	27.688	31.5826	7.10933	2.5512	283.07	32.406	4.1797	0.99998	1.9377e-05	3.8755e-05	0.0018674	TRUE
chr6_27858156_27858175_HIST1H3J_p	HIST1H3J	28.041	199.09	227.131	7.09996	2.7845	14629	3723.3	2.8032	0.99626	0.0037361	0.0074723	0.24414	TRUE
chr13_106125003_106125022_DAOA_m	DAOA	236.79	1681.1	1917.89	7.09954	2.8225	1043000	709640	1.7145	0.92923	0.070775	0.14155	0.71074	TRUE
chr16_12897614_12897633_CPPED1_m	CPPED1	124.63	884.71	1009.34	7.09869	2.8177	288860	146000	1.9892	0.96283	0.037175	0.074349	0.71074	TRUE
chr17_40120352_40120371_CNP_m	CNP	182.27	1293.4	1475.67	7.09607	2.8203	617350	372420	1.8208	0.94442	0.055585	0.11117	0.71074	TRUE
chr3_50365368_50365387_TUSC2_p	TUSC2	36.609	259.74	296.349	7.09498	2.7935	24894	7165	2.6361	0.99372	0.0062844	0.012569	0.35268	TRUE
chr12_57409525_57409544_TAC3_p	TAC3	215.76	1530.8	1746.56	7.09492	2.821	864620	564320	1.7505	0.93473	0.065274	0.13055	0.71074	TRUE
chr19_34895400_34895419_PDCD2L_m	PDCD2L	128.52	911.08	1039.6	7.08901	2.816	306200	157500	1.9719	0.96122	0.038779	0.077557	0.71074	TRUE
chr20_42887063_42887082_GDAP1L1_p	GDAP1L1	12.463	88.339	100.802	7.0881	2.7303	2878.6	513.42	3.3486	0.99943	0.00057285	0.0011457	0.047158	TRUE
chr1_11907706_11907725_NPPA_p	NPPA	42.062	297.98	340.042	7.0843	2.7956	32747	10078	2.5492	0.99185	0.0081499	0.0163	0.42488	TRUE
chr19_55054596_55054615_KIR3DX1_p	KIR3DX1	25.704	181.95	207.654	7.07866	2.7763	12207	3007.9	2.8489	0.99678	0.0032237	0.0064474	0.21987	TRUE
chr15_43783927_43783946_TP53BP1_p	TP53BP1	25.704	181.95	207.654	7.07866	2.7763	12207	3007.9	2.8489	0.99678	0.0032237	0.0064474	0.21987	TRUE
chr10_100193745_100193764_HPS1_m	HPS1	8.5682	60.651	69.2192	7.07862	2.6878	1356.3	207.55	3.6152	0.99979	0.00020728	0.00041456	0.018106	TRUE
chr17_29130937_29130956_CRLF3_m	CRLF3	56.083	396.87	452.953	7.07648	2.8012	58067	20447	2.3832	0.98685	0.013151	0.026302	0.57685	TRUE
chr12_77158028_77158047_ZDHHC17_p	ZDHHC17	60.756	429.83	490.586	7.07469	2.8025	68107	24898	2.339	0.98512	0.014876	0.029752	0.6182	TRUE
chr19_15535145_15535164_WIZ_p	WIZ	65.43	462.79	528.22	7.07306	2.8036	78948	29879	2.2988	0.98338	0.016615	0.033231	0.65459	TRUE
chr21_46354910_46354929_C21orf67_m	C21orf67	166.69	1178.7	1345.39	7.07121	2.8146	512110	298850	1.8513	0.94827	0.051734	0.10347	0.71074	TRUE
chr2_99860470_99860489_LYG2_p	LYG2	26.483	187.23	213.713	7.06982	2.7758	12919	3236.3	2.8256	0.99653	0.0034743	0.0069486	0.23292	TRUE
chr5_87536703_87536722_TMEM161B_m	TMEM161B	26.483	187.23	213.713	7.06982	2.7758	12919	3236.3	2.8256	0.99653	0.0034743	0.0069486	0.23292	TRUE
chr1_10459752_10459771_PGD_m	PGD	13.242	93.613	106.855	7.0694	2.7319	3229.8	594.92	3.2951	0.9993	0.00069636	0.0013927	0.056561	TRUE
chr19_39440828_39440847_FBXO17_p	FBXO17	237.57	1678.4	1915.97	7.06487	2.8155	1038000	715410	1.7035	0.92755	0.072447	0.14489	0.71074	TRUE
chr11_57100264_57100283_SSRP1_p	SSRP1	31.936	225.46	257.396	7.05974	2.7815	18726	5123.2	2.7038	0.9949	0.0050993	0.010199	0.30415	TRUE
chr16_1993135_1993154_MSRB1_m	MSRB1	169.03	1193.2	1362.23	7.0591	2.8123	524500	309270	1.8417	0.94711	0.052889	0.10578	0.71074	TRUE
chr12_50479961_50479980_SMARCD1_p	SMARCD1	45.957	324.35	370.307	7.05768	2.7926	38751	12530	2.4871	0.99023	0.0097677	0.019535	0.47823	TRUE
chr11_55944722_55944741_OR5J2_m	OR5J2	32.715	230.74	263.455	7.05303	2.781	19606	5435.5	2.6859	0.99461	0.0053869	0.010774	0.31636	TRUE
chr17_7417200_7417219_POLR2A_m	POLR2A	4.6735	32.962	37.6355	7.05296	2.5816	400.13	49.356	4.0266	0.99996	3.7867e-05	7.5734e-05	0.0035555	TRUE
chr19_44130359_44130378_CADM4_m	CADM4	61.535	433.78	495.315	7.04932	2.7976	69284	25691	2.3224	0.98444	0.015558	0.031117	0.63212	TRUE
chr7_27204860_27204879_HOXA9_m	HOXA9	48.293	340.17	388.463	7.04388	2.791	42596	14155	2.4533	0.98924	0.010763	0.021526	0.51008	TRUE
chr9_100459523_100459542_XPA_m	XPA	38.946	274.25	313.196	7.0418	2.7846	27683	8341.4	2.5763	0.99249	0.0075068	0.015014	0.40034	TRUE
chr12_44172022_44172041_IRAK4_p	IRAK4	49.072	345.44	394.512	7.03945	2.7905	43918	14723	2.4425	0.9889	0.011098	0.022196	0.51982	TRUE
chr8_54669124_54669143_ATP6V1H_m	ATP6V1H	14.8	104.16	118.96	7.03784	2.7346	3992.7	779.89	3.1999	0.99902	0.00097941	0.0019588	0.077777	TRUE
chr19_36674443_36674462_ZNF565_m	ZNF565	109.05	767.36	876.41	7.03677	2.8036	216690	105090	2.0308	0.96654	0.033463	0.066926	0.71074	TRUE
chr17_7139862_7139881_PHF23_p	PHF23	140.21	986.23	1126.44	7.03395	2.8056	357880	195140	1.9152	0.95559	0.044411	0.088823	0.71074	TRUE
chr4_57687643_57687662_SPINK2_p	SPINK2	30.378	213.6	243.978	7.0314	2.7738	16784	4531.4	2.7218	0.99518	0.0048162	0.0096325	0.29255	TRUE
chr16_15159116_15159135_RRN3_m	RRN3	10.126	71.198	81.324	7.03121	2.698	1864.9	310.45	3.4662	0.99963	0.00036803	0.00073606	0.031185	TRUE
chr1_150049785_150049804_VPS45_m	VPS45	10.126	71.198	81.324	7.03121	2.698	1864.9	310.45	3.4662	0.99963	0.00036803	0.00073606	0.031185	TRUE
chr11_63742184_63742203_COX8A_p	COX8A	51.409	361.27	412.679	7.02737	2.7892	48006	16507	2.4117	0.98789	0.012112	0.024225	0.54951	TRUE
chr1_145439782_145439801_TXNIP_m	TXNIP	63.093	443.01	506.103	7.02154	2.7924	72170	27321	2.2985	0.9834	0.016599	0.033197	0.65459	TRUE
chr20_5930987_5931006_TRMT6_m	TRMT6	10.905	76.472	87.377	7.01256	2.7021	2149.5	371.4	3.4023	0.99953	0.00046785	0.00093569	0.039012	TRUE
chr19_35085143_35085162_SCGB2B2_p	SCGB2B2	99.702	698.8	798.502	7.00889	2.7968	179460	84276	2.0637	0.96922	0.030776	0.061552	0.71074	TRUE
chr9_136379782_136379801_TMEM8C_p	TMEM8C	28.041	196.46	224.501	7.00617	2.7653	14182	3723.3	2.76	0.99573	0.0042682	0.0085364	0.26729	TRUE
chr17_14110313_14110332_COX10_m	COX10	17.136	119.98	137.116	7.00163	2.7378	5288.7	1115.2	3.0798	0.99851	0.0014879	0.0029759	0.11315	TRUE
chr21_35757795_35757814_SMIM11_m	SMIM11	47.514	332.26	379.774	6.99289	2.7802	40540	13600	2.4417	0.98889	0.011106	0.022212	0.52002	TRUE
chr6_36823630_36823649_PPIL1_m	PPIL1	124.63	871.52	996.15	6.99286	2.796	278930	146000	1.9547	0.95969	0.040313	0.080625	0.71074	TRUE
chr17_34076197_34076216_GAS2L2_p	GAS2L2	121.51	849.11	970.62	6.98798	2.7947	264700	137180	1.9645	0.96065	0.039354	0.078709	0.71074	TRUE
chr19_59069687_59069706_UBE2M_m	UBE2M	57.64	402.14	459.78	6.97675	2.7813	59340	21873	2.3293	0.98478	0.015224	0.030448	0.62545	TRUE
chr10_76990685_76990704_VDAC2_p	VDAC2	51.409	358.63	410.039	6.97602	2.7786	47192	16507	2.3912	0.98719	0.012811	0.025623	0.56804	TRUE
chr8_110351598_110351617_ENY2_p	ENY2	19.473	135.8	155.273	6.97376	2.7403	6766.5	1524	2.9799	0.99791	0.0020865	0.0041729	0.15291	TRUE
chr4_680440_680459_MFSD7_m	MFSD7	337.27	2350.9	2688.17	6.97038	2.7975	2027300	1696400	1.546	0.89861	0.10139	0.20277	0.71074	TRUE
chr19_55918287_55918306_UBE2S_p	UBE2S	13.242	92.294	105.536	6.96979	2.7117	3124.7	594.92	3.2411	0.99916	0.00084292	0.0016858	0.067506	TRUE
chr17_46423329_46423348_SKAP1_m	SKAP1	20.252	141.08	161.332	6.96623	2.741	7299.5	1677.5	2.9501	0.9977	0.0023039	0.0046078	0.16584	TRUE
chr13_52725344_52725363_NEK3_p	NEK3	88.018	613.1	701.118	6.96562	2.7863	137850	62003	2.1087	0.9726	0.0274	0.054799	0.71074	TRUE
chr19_17416735_17416754_MRPL34_m	MRPL34	7.0103	48.784	55.7943	6.9589	2.6358	872.53	128.37	3.6871	0.99985	0.00015497	0.00030994	0.013757	TRUE
chr22_28193021_28193040_MN1_m	MN1	49.851	346.76	396.611	6.95593	2.7738	44078	15304	2.4001	0.98752	0.012484	0.024969	0.55937	TRUE
chr16_8891757_8891776_PMM2_p	PMM2	42.841	297.98	340.821	6.95549	2.7697	32548	10543	2.4848	0.99021	0.0097949	0.01959	0.47922	TRUE
chr18_55253790_55253809_FECH_p	FECH	58.419	406.1	464.519	6.95151	2.7764	60439	22608	2.3123	0.98406	0.01594	0.031881	0.63866	TRUE
chr20_18118664_18118683_PET117_p	PET117	29.599	205.68	235.279	6.94888	2.7559	15503	4251.5	2.7005	0.99487	0.0051274	0.010255	0.30532	TRUE
chr19_55401079_55401098_FCAR_m	FCAR	75.556	524.76	600.316	6.94531	2.7798	100890	42577	2.177	0.97707	0.02293	0.04586	0.71074	TRUE
chr11_86209030_86209049_ME3_p	ME3	30.378	210.96	241.338	6.9445	2.756	16305	4531.4	2.6826	0.99458	0.0054185	0.010837	0.3169	TRUE
chr6_116600378_116600397_TSPYL1_m	TSPYL1	30.378	210.96	241.338	6.9445	2.756	16305	4531.4	2.6826	0.99458	0.0054185	0.010837	0.3169	TRUE
chr5_131796357_131796376_C5orf56_m	C5orf56	154.23	1070.6	1224.83	6.94158	2.7873	419880	246780	1.8447	0.94767	0.052327	0.10465	0.71074	TRUE
chr1_87029361_87029380_CLCA4_p	CLCA4	7.7892	54.058	61.8472	6.94012	2.6471	1070.4	165.12	3.6007	0.99978	0.00021801	0.00043603	0.018985	TRUE
chr19_41219982_41220001_ADCK4_p	ADCK4	70.103	486.52	556.623	6.94007	2.7775	86703	35409	2.213	0.97916	0.020844	0.041688	0.71074	TRUE
chr22_50303654_50303673_ALG12_p	ALG12	102.82	713.3	816.12	6.93737	2.7825	186350	90910	2.0247	0.96614	0.033858	0.067715	0.71074	TRUE
chr14_81972491_81972510_SEL1L_m	SEL1L	40.504	280.84	321.344	6.93364	2.7635	28880	9185.5	2.5076	0.99084	0.0091561	0.018312	0.45885	TRUE
chr8_26221392_26221411_PPP2R2A_m	PPP2R2A	51.409	355.99	407.399	6.92466	2.768	46386	16507	2.3706	0.98645	0.013545	0.027091	0.5869	TRUE
chr12_50481244_50481263_SMARCD1_p	SMARCD1	52.188	361.27	413.458	6.92247	2.7679	47765	17129	2.3615	0.98611	0.013893	0.027786	0.59551	TRUE
chr1_151237957_151237976_PSMD4_m	PSMD4	88.797	614.42	703.217	6.91938	2.7768	138140	63363	2.0881	0.97116	0.028837	0.057674	0.71074	TRUE
chr19_39294510_39294529_LGALS4_p	LGALS4	109.05	754.18	863.23	6.91591	2.7787	208090	105090	1.9901	0.96313	0.036868	0.073736	0.71074	TRUE
chr1_153614719_153614738_CHTOP_p	CHTOP	55.304	382.36	437.664	6.91379	2.7674	53484	19756	2.3269	0.98471	0.015291	0.030582	0.62556	TRUE
chr4_69796296_69796315_UGT2A3_m	UGT2A3	122.29	845.15	967.44	6.91103	2.7788	261260	139350	1.9364	0.95797	0.042027	0.084054	0.71074	TRUE
chr19_36497552_36497571_SYNE4_m	SYNE4	104.38	721.21	825.59	6.90947	2.7769	190240	94340	2.0083	0.96476	0.03524	0.070479	0.71074	TRUE
chr9_38615714_38615733_ANKRD18A_p	ANKRD18A	28.82	199.09	227.91	6.90805	2.7463	14496	3982.2	2.6982	0.99484	0.0051554	0.010311	0.30568	TRUE
chr19_4400354_4400373_SH3GL1_m	SH3GL1	87.239	602.55	689.789	6.90689	2.774	132770	60661	2.0922	0.97148	0.028521	0.057042	0.71074	TRUE
chr19_49339622_49339641_HSD17B14_m	HSD17B14	166.69	1151	1317.69	6.90503	2.7803	484470	298850	1.8006	0.94211	0.057891	0.11578	0.71074	TRUE
chr19_38720204_38720223_DPF1_p	DPF1	59.198	408.73	467.928	6.90446	2.7669	61087	23357	2.2871	0.98295	0.017049	0.034099	0.66669	TRUE
chr17_4842133_4842152_SLC25A11_m	SLC25A11	70.103	483.89	553.993	6.90256	2.7697	85608	35409	2.199	0.9784	0.021604	0.043208	0.71074	TRUE
chr2_55920892_55920911_PNPT1_p	PNPT1	42.841	295.34	338.181	6.89386	2.7569	31878	10543	2.4591	0.98948	0.010524	0.021049	0.50157	TRUE
chr18_61034324_61034343_KDSR_m	KDSR	33.494	230.74	264.234	6.889	2.7481	19452	5758.8	2.5992	0.99303	0.0069686	0.013937	0.38038	TRUE
chr17_53045858_53045877_COX11_m	COX11	46.735	321.71	368.445	6.88371	2.7571	37806	13058	2.4063	0.98777	0.012231	0.024463	0.55268	TRUE
chr11_57414231_57414250_YPEL4_p	YPEL4	143.32	986.23	1129.55	6.88131	2.7741	355250	206000	1.8571	0.94928	0.05072	0.10144	0.71074	TRUE
chr11_55606661_55606680_OR5D16_m	OR5D16	112.17	771.32	883.49	6.87635	2.7708	217240	112630	1.964	0.96075	0.039251	0.078502	0.71074	TRUE
chr5_122364487_122364506_PPIC_m	PPIC	303	2083.2	2386.2	6.87525	2.7774	1584600	1302700	1.5597	0.90174	0.098257	0.19651	0.71074	TRUE
chr16_2264011_2264030_PGP_p	PGP	13.242	90.976	104.218	6.87026	2.6911	3021.3	594.92	3.187	0.99898	0.0010175	0.0020351	0.080533	TRUE
chr19_57802482_57802501_ZNF460_m	ZNF460	151.89	1042.9	1194.79	6.86615	2.7715	396970	237670	1.8277	0.94569	0.05431	0.10862	0.71074	TRUE
chr5_140075363_140075382_HARS2_m	HARS2	14.021	96.25	110.271	6.8647	2.6947	3380.8	683.68	3.1448	0.99882	0.00118	0.0023601	0.092007	TRUE
chrX_73745628_73745647_SLC16A2_m	SLC16A2	14.021	96.25	110.271	6.8647	2.6947	3380.8	683.68	3.1448	0.99882	0.00118	0.0023601	0.092007	TRUE
chr19_46355577_46355596_SYMPK_m	SYMPK	14.021	96.25	110.271	6.8647	2.6947	3380.8	683.68	3.1448	0.99882	0.00118	0.0023601	0.092007	TRUE
chr19_36606942_36606961_TBCB_p	TBCB	85.682	588.05	673.732	6.86317	2.7646	126190	58029	2.0854	0.97102	0.028976	0.057953	0.71074	TRUE
chrX_133527633_133527652_PHF6_p	PHF6	59.977	411.37	471.347	6.8588	2.7576	61738	24120	2.2626	0.98181	0.018192	0.036385	0.68948	TRUE
chr1_47157564_47157583_EFCAB14_m	EFCAB14	237.57	1627	1864.57	6.84851	2.7706	965280	715410	1.6427	0.91775	0.082248	0.1645	0.71074	TRUE
chrX_148035138_148035157_AFF2_p	AFF2	203.3	1391	1594.3	6.84211	2.7684	705330	487380	1.7013	0.92768	0.072321	0.14464	0.71074	TRUE
chr3_16216898_16216917_GALNT15_m	GALNT15	150.33	1028.4	1178.73	6.84095	2.766	385520	231710	1.8242	0.94529	0.054713	0.10943	0.71074	TRUE
chrX_69264287_69264306_AWAT2_p	AWAT2	39.725	271.61	311.335	6.83726	2.7428	26885	8757.4	2.4779	0.99005	0.0099458	0.019892	0.48294	TRUE
chr19_36394741_36394760_HCST_p	HCST	183.83	1256.5	1440.33	6.83512	2.7663	575340	380310	1.7394	0.9336	0.066398	0.1328	0.71074	TRUE
chr21_34697387_34697406_IFNAR1_p	IFNAR1	102.82	702.76	805.58	6.83486	2.761	179960	90910	1.9898	0.9632	0.036797	0.073593	0.71074	TRUE
chr7_77045587_77045606_GSAP_p	GSAP	192.39	1314.5	1506.89	6.83248	2.766	629600	425480	1.7203	0.9307	0.0693	0.1386	0.71074	TRUE
chr17_559061_559080_VPS53_p	VPS53	21.81	148.99	170.8	6.83127	2.7171	8087.3	2011.1	2.836	0.99667	0.0033269	0.0066537	0.22517	TRUE
chr1_220184271_220184290_EPRS_p	EPRS	66.209	452.24	518.449	6.83049	2.7536	74511	30762	2.201	0.97857	0.021432	0.042863	0.71074	TRUE
chr11_74204561_74204580_LIPT2_m	LIPT2	23.368	159.54	182.908	6.82729	2.7199	9271.1	2381.3	2.7904	0.99615	0.0038478	0.0076955	0.24718	TRUE
chr11_62406876_62406895_GANAB_p	GANAB	120.73	824.06	944.79	6.82564	2.7608	247330	135020	1.914	0.95577	0.044226	0.088451	0.71074	TRUE
chr11_34074071_34074090_CAPRIN1_m	CAPRIN1	53.746	366.54	420.286	6.81986	2.7471	48920	18415	2.305	0.98382	0.016182	0.032364	0.64633	TRUE
chr19_35450058_35450077_ZNF792_m	ZNF792	297.55	2029.2	2326.75	6.81969	2.7656	1499200	1245700	1.5515	0.90019	0.099811	0.19962	0.71074	TRUE
chr1_155231862_155231881_SCAMP3_p	SCAMP3	147.22	1003.4	1150.62	6.81565	2.7605	366500	220060	1.8251	0.94545	0.054553	0.10911	0.71074	TRUE
chr14_24617269_24617288_RNF31_m	RNF31	63.872	435.1	498.972	6.81206	2.749	68906	28159	2.2123	0.97922	0.020785	0.04157	0.71074	TRUE
chr19_39230706_39230725_CAPN12_p	CAPN12	196.29	1336.9	1533.19	6.81084	2.7616	650550	447010	1.7061	0.92851	0.071488	0.14298	0.71074	TRUE
chr19_51274919_51274938_GPR32_m	GPR32	66.987	456.2	523.187	6.81028	2.7495	75742	31660	2.1874	0.9778	0.0222	0.044399	0.71074	TRUE
chr19_7982388_7982407_TGFBR3L_p	TGFBR3L	35.831	243.92	279.751	6.80751	2.7333	21651	6796.3	2.5242	0.99132	0.0086798	0.01736	0.44315	TRUE
chr12_56211473_56211492_SARNP_m	SARNP	105.15	714.62	819.77	6.7962	2.753	185730	96083	1.9662	0.96106	0.038936	0.077871	0.71074	TRUE
chr19_35540392_35540411_HPN_m	HPN	53.746	365.22	418.966	6.7953	2.7419	48509	18415	2.2953	0.9834	0.016603	0.033205	0.65459	TRUE
chr19_41599587_41599606_CYP2A13_m	CYP2A13	119.18	809.55	928.73	6.79267	2.7538	238310	130770	1.9091	0.9553	0.044703	0.089407	0.71074	TRUE
chr11_46567188_46567207_AMBRA1_m	AMBRA1	64.651	439.06	503.711	6.79123	2.7448	70090	29011	2.1982	0.97844	0.021561	0.043122	0.71074	TRUE
chr19_44085424_44085443_PINLYP_m	PINLYP	150.33	1020.5	1170.83	6.7884	2.7549	378610	231710	1.8077	0.94326	0.056738	0.11348	0.71074	TRUE
chr22_50197986_50198005_BRD1_m	BRD1	182.27	1236.7	1418.97	6.78499	2.7557	555960	372420	1.7279	0.93197	0.068031	0.13606	0.71074	TRUE
chr12_7898946_7898965_CLEC4C_p	CLEC4C	95.808	650.02	745.828	6.78461	2.7495	153570	76400	2.0051	0.96463	0.035368	0.070736	0.71074	TRUE
chr16_30080983_30081002_ALDOA_m	ALDOA	1.5578	10.548	12.1058	6.77109	2.1746	40.411	4.5392	4.2196	0.99998	1.594e-05	3.1879e-05	0.0015522	TRUE
chr4_99802278_99802297_EIF4E_m	EIF4E	1.5578	10.548	12.1058	6.77109	2.1746	40.411	4.5392	4.2196	0.99998	1.594e-05	3.1879e-05	0.0015522	TRUE
chr3_25685233_25685252_TOP2B_m	TOP2B	28.82	195.14	223.96	6.77099	2.7175	13831	3982.2	2.6356	0.99379	0.0062124	0.012425	0.34906	TRUE
chr17_8141494_8141513_CTC1_p	CTC1	4.6735	31.644	36.3175	6.77094	2.5245	363.7	49.356	3.839	0.99992	8.2692e-05	0.00016538	0.0074863	TRUE
chr9_26842390_26842409_CAAP1_p	CAAP1	58.419	395.55	453.969	6.77091	2.7385	56828	22608	2.2422	0.98084	0.019158	0.038316	0.7097	TRUE
chr14_105718853_105718872_BRF1_m	BRF1	0.77892	5.274	6.05292	6.77091	1.8184	10.103	1.3192	3.9136	0.99994	6.0526e-05	0.00012105	0.0055183	TRUE
chr19_18699628_18699647_C19orf60_m	C19orf60	0.77892	5.274	6.05292	6.77091	1.8184	10.103	1.3192	3.9136	0.99994	6.0526e-05	0.00012105	0.0055183	TRUE
chr11_59245448_59245467_OR4D10_m	OR4D10	0.77892	5.274	6.05292	6.77091	1.8184	10.103	1.3192	3.9136	0.99994	6.0526e-05	0.00012105	0.0055183	TRUE
chr1_156206085_156206104_PMF1_m	PMF1	0.77892	5.274	6.05292	6.77091	1.8184	10.103	1.3192	3.9136	0.99994	6.0526e-05	0.00012105	0.0055183	TRUE
chr18_2574986_2575005_NDC80_p	NDC80	9.3471	63.288	72.6351	6.77087	2.6353	1454.8	255.91	3.3719	0.99948	0.00051814	0.0010363	0.042828	TRUE
chr15_78322464_78322483_TBC1D2B_m	TBC1D2B	9.3471	63.288	72.6351	6.77087	2.6353	1454.8	255.91	3.3719	0.99948	0.00051814	0.0010363	0.042828	TRUE
chr11_46667428_46667447_ATG13_p	ATG13	6.2314	42.192	48.4234	6.77087	2.5784	646.57	97.015	3.6509	0.99982	0.00017738	0.00035477	0.015649	TRUE
chr10_7860793_7860812_TAF3_p	TAF3	6.2314	42.192	48.4234	6.77087	2.5784	646.57	97.015	3.6509	0.99982	0.00017738	0.00035477	0.015649	TRUE
chr3_183896800_183896819_AP2M1_m	AP2M1	3.1157	21.096	24.2117	6.77087	2.4246	161.64	19.568	4.0647	0.99997	3.167e-05	6.334e-05	0.0029855	TRUE
chr7_117424466_117424485_CTTNBP2_p	CTTNBP2	3.1157	21.096	24.2117	6.77087	2.4246	161.64	19.568	4.0647	0.99997	3.167e-05	6.334e-05	0.0029855	TRUE
chr3_101284195_101284214_TRMT10C_p	TRMT10C	3.1157	21.096	24.2117	6.77087	2.4246	161.64	19.568	4.0647	0.99997	3.167e-05	6.334e-05	0.0029855	TRUE
chr8_124109523_124109542_TBC1D31_p	TBC1D31	98.144	664.52	762.664	6.77087	2.7469	160390	81070	1.9892	0.96323	0.036767	0.073534	0.71074	TRUE
chr12_70723247_70723266_CNOT2_m	CNOT2	8.5682	58.014	66.5822	6.77085	2.6247	1222.4	207.55	3.4321	0.99959	0.00041357	0.00082714	0.034629	TRUE
chr11_66108777_66108796_BRMS1_m	BRMS1	49.851	337.53	387.381	6.77078	2.7349	41381	15304	2.3255	0.98473	0.015268	0.030537	0.62545	TRUE
chr3_45518112_45518131_LARS2_m	LARS2	21.81	147.67	169.48	6.77075	2.7044	7920.5	2011.1	2.8066	0.99635	0.0036462	0.0072924	0.24102	TRUE
chr21_43805609_43805628_TMPRSS3_m	TMPRSS3	21.81	147.67	169.48	6.77075	2.7044	7920.5	2011.1	2.8066	0.99635	0.0036462	0.0072924	0.24102	TRUE
chr9_127951925_127951944_PPP6C_m	PPP6C	10.905	73.835	84.74	6.77075	2.6522	1980.1	371.4	3.2654	0.99923	0.00076514	0.0015303	0.06166	TRUE
chr12_123214692_123214711_HCAR1_p	HCAR1	65.43	443.01	508.44	6.77075	2.7407	71285	29879	2.1844	0.97766	0.022343	0.044687	0.71074	TRUE
chr16_89266188_89266207_SLC22A31_m	SLC22A31	12.463	84.383	96.846	6.77068	2.665	2586.3	513.42	3.1741	0.99894	0.0010603	0.0021207	0.083547	TRUE
chr6_44222604_44222623_SLC35B2_p	SLC35B2	45.957	311.16	357.117	6.77068	2.7329	35167	12530	2.3693	0.98648	0.013516	0.027032	0.5869	TRUE
chr6_42236642_42236661_TRERF1_m	TRERF1	313.13	2117.5	2430.63	6.76237	2.7536	1627900	1412600	1.5181	0.89321	0.10679	0.21358	0.71074	TRUE
chr10_81154162_81154181_ZCCHC24_m	ZCCHC24	125.41	847.79	973.2	6.76015	2.7473	260920	148260	1.8761	0.95169	0.048308	0.096617	0.71074	TRUE
chr19_4891389_4891408_ARRDC5_m	ARRDC5	172.92	1168.2	1341.12	6.75573	2.749	495270	327120	1.7401	0.93387	0.066125	0.13225	0.71074	TRUE
chr6_100897252_100897271_SIM1_m	SIM1	384.79	2598.7	2983.49	6.75355	2.7525	2450800	2347200	1.4451	0.87613	0.12387	0.24774	0.71074	TRUE
chr19_39440731_39440750_FBXO17_m	FBXO17	56.083	378.41	434.493	6.74732	2.7326	51946	20447	2.2541	0.98147	0.018535	0.037069	0.69867	TRUE
chrX_118708900_118708919_UBE2A_p	UBE2A	50.63	341.49	392.12	6.74482	2.7298	42299	15899	2.3067	0.98394	0.01606	0.032119	0.64272	TRUE
chr19_38924475_38924494_RYR1_p	RYR1	43.62	294.02	337.64	6.74049	2.7251	31351	11021	2.3852	0.98709	0.012908	0.025816	0.57151	TRUE
chr17_40282385_40282404_RAB5C_p	RAB5C	85.682	577.5	663.182	6.74004	2.7385	120940	58029	2.0416	0.96777	0.032229	0.064458	0.71074	TRUE
chr19_55805717_55805736_BRSK1_m	BRSK1	118.4	796.37	914.77	6.7261	2.7395	229820	128680	1.89	0.95332	0.046684	0.093368	0.71074	TRUE
chr17_78519492_78519511_RPTOR_p	RPTOR	27.262	183.27	210.532	6.72254	2.7049	12169	3474.7	2.6466	0.994	0.0059951	0.01199	0.34009	TRUE
chr3_148459142_148459161_AGTR1_m	AGTR1	52.188	350.72	402.908	6.72032	2.7253	44560	17129	2.281	0.98278	0.017216	0.034431	0.66988	TRUE
chr1_233397774_233397793_PCNXL2_p	PCNXL2	23.368	156.9	180.268	6.71431	2.696	8915.5	2381.3	2.7364	0.99546	0.0045406	0.0090813	0.27904	TRUE
chr5_150867808_150867827_SLC36A1_m	SLC36A1	23.368	156.9	180.268	6.71431	2.696	8915.5	2381.3	2.7364	0.99546	0.0045406	0.0090813	0.27904	TRUE
chr19_41250509_41250528_C19orf54_m	C19orf54	112.17	752.86	865.03	6.71178	2.7359	205240	112630	1.909	0.95541	0.044586	0.089172	0.71074	TRUE
chr12_113874631_113874650_SDSL_p	SDSL	84.903	569.59	654.493	6.70871	2.7317	117460	56739	2.0348	0.96725	0.032751	0.065502	0.71074	TRUE
chr17_7489363_7489382_MPDU1_m	MPDU1	101.26	679.02	780.28	6.70571	2.7333	166900	87556	1.9526	0.95988	0.040125	0.080249	0.71074	TRUE
chr6_74063035_74063054_DPPA5_p	DPPA5	38.167	255.79	293.957	6.70186	2.7129	23679	7937.5	2.4426	0.98905	0.010949	0.021899	0.51455	TRUE
chr12_6838543_6838562_COPS7A_p	COPS7A	37.388	250.51	287.898	6.70028	2.7119	22711	7545.3	2.4535	0.98939	0.010611	0.021222	0.50535	TRUE
chrX_30254099_30254118_MAGEB3_p	MAGEB3	36.609	245.24	281.849	6.6989	2.7109	21763	7165	2.4647	0.98973	0.010274	0.020548	0.49339	TRUE
chr7_780545_780564_HEATR2_p	HEATR2	84.124	563	647.124	6.6925	2.728	114660	55466	2.0333	0.96715	0.032852	0.065705	0.71074	TRUE
chr6_29455478_29455497_MAS1L_m	MAS1L	84.124	563	647.124	6.6925	2.728	114660	55466	2.0333	0.96715	0.032852	0.065705	0.71074	TRUE
chr17_39846435_39846454_EIF1_m	EIF1	98.144	656.61	754.754	6.69027	2.7296	155940	81070	1.9614	0.96075	0.039249	0.078498	0.71074	TRUE
chr4_120221513_120221532_C4orf3_p	C4orf3	16.357	109.43	125.787	6.6901	2.6696	4331.7	995.45	2.9501	0.99772	0.0022759	0.0045519	0.16435	TRUE
chr19_36435743_36435762_LRFN3_m	LRFN3	127.74	854.38	982.12	6.68843	2.7321	264000	155160	1.8447	0.94811	0.051885	0.10377	0.71074	TRUE
chr10_103870828_103870847_LDB1_m	LDB1	28.82	192.5	221.32	6.67939	2.698	13395	3982.2	2.5938	0.99298	0.0070208	0.014042	0.38249	TRUE
chr7_123197460_123197479_NDUFA5_m	NDUFA5	40.504	270.29	310.794	6.67317	2.7085	26401	9185.5	2.3976	0.98757	0.012433	0.024866	0.55766	TRUE
chr5_145719466_145719485_POU4F3_m	POU4F3	118.4	789.78	908.18	6.67044	2.7275	225380	128680	1.8716	0.95133	0.048671	0.097342	0.71074	TRUE
chr8_124253518_124253537_C8orf76_m	C8orf76	37.388	249.19	286.578	6.66497	2.7043	22431	7545.3	2.4384	0.98893	0.011067	0.022134	0.51853	TRUE
chr1_151810742_151810761_C2CD4D_m	C2CD4D	12.463	83.065	95.528	6.66493	2.6425	2492.3	513.42	3.1159	0.99871	0.0012937	0.0025873	0.099658	TRUE
chr8_136561038_136561057_KHDRBS3_m	KHDRBS3	12.463	83.065	95.528	6.66493	2.6425	2492.3	513.42	3.1159	0.99871	0.0012937	0.0025873	0.099658	TRUE
chr2_209141479_209141498_PIKFYVE_m	PIKFYVE	12.463	83.065	95.528	6.66493	2.6425	2492.3	513.42	3.1159	0.99871	0.0012937	0.0025873	0.099658	TRUE
chr11_5443607_5443626_OR51Q1_m	OR51Q1	11.684	77.791	89.475	6.65791	2.635	2185.1	438.99	3.1552	0.99887	0.0011273	0.0022546	0.088138	TRUE
chr1_150940890_150940909_CERS2_m	CERS2	35.052	233.37	268.422	6.65782	2.7007	19666	6439.1	2.4715	0.98994	0.010058	0.020117	0.48756	TRUE
chr19_41704412_41704431_CYP2S1_m	CYP2S1	115.28	767.36	882.64	6.65649	2.7242	212600	120500	1.8785	0.95214	0.047859	0.095719	0.71074	TRUE
chr14_58785480_58785499_ARID4A_p	ARID4A	96.587	642.1	738.687	6.64789	2.7203	148800	77938	1.954	0.9601	0.039898	0.079797	0.71074	TRUE
chr16_71956431_71956450_IST1_p	IST1	101.26	672.43	773.69	6.64063	2.7193	163120	87556	1.9303	0.95775	0.042254	0.084509	0.71074	TRUE
chr1_39494462_39494481_NDUFS5_p	NDUFS5	9.3471	61.969	71.3161	6.62976	2.6054	1384.5	255.91	3.2894	0.9993	0.00069666	0.0013933	0.056561	TRUE
chr2_191848417_191848436_STAT1_m	STAT1	221.99	1471.4	1693.39	6.62823	2.7231	780550	605320	1.6059	0.91157	0.08843	0.17686	0.71074	TRUE
chrX_133551259_133551278_PHF6_p	PHF6	109.83	727.81	837.64	6.6267	2.7172	190950	106940	1.8897	0.95345	0.046552	0.093105	0.71074	TRUE
chr16_19078980_19078999_COQ7_p	COQ7	79.45	526.08	605.53	6.62152	2.7118	99738	48185	2.0346	0.96734	0.032657	0.065315	0.71074	TRUE
chr19_11548878_11548897_PRKCSH_p	PRKCSH	114.5	758.13	872.63	6.62122	2.7164	207130	118500	1.8697	0.95119	0.048806	0.097613	0.71074	TRUE
chr10_135207814_135207833_MTG1_p	MTG1	8.5682	56.695	65.2632	6.61691	2.5921	1158.1	207.55	3.3406	0.99942	0.0005773	0.0011546	0.047441	TRUE
chr2_37471015_37471034_NDUFAF7_m	NDUFAF7	8.5682	56.695	65.2632	6.61691	2.5921	1158.1	207.55	3.3406	0.99942	0.0005773	0.0011546	0.047441	TRUE
chr5_96518832_96518851_RIOK2_m	RIOK2	16.357	108.12	124.477	6.61001	2.6522	4209.8	995.45	2.9083	0.9974	0.0026035	0.0052069	0.18487	TRUE
chr11_65767824_65767843_EIF1AD_m	EIF1AD	7.7892	51.421	59.2102	6.60158	2.5763	951.87	165.12	3.3955	0.99953	0.00047061	0.00094123	0.03922	TRUE
chr17_73897289_73897308_MRPL38_p	MRPL38	23.368	154.26	177.628	6.60134	2.6717	8566.8	2381.3	2.6824	0.99466	0.0053439	0.010688	0.3141	TRUE
chr11_126176515_126176534_DCPS_p	DCPS	112.94	744.95	857.89	6.59598	2.7107	199710	114570	1.8672	0.95094	0.049056	0.098113	0.71074	TRUE
chr19_50285964_50285983_AP2A1_m	AP2A1	22.589	148.99	171.579	6.59569	2.6687	7988.6	2191.5	2.7001	0.99494	0.0050582	0.010116	0.30275	TRUE
chr22_30409442_30409461_MTMR3_p	MTMR3	263.28	1736.5	1999.78	6.59564	2.7169	1085100	921470	1.5347	0.89733	0.10267	0.20535	0.71074	TRUE
chr16_71674585_71674604_MARVELD3_p	MARVELD3	66.209	436.42	502.629	6.59155	2.7023	68528	30762	2.1108	0.97312	0.026883	0.053765	0.71074	TRUE
chr3_69084236_69084255_TMF1_p	TMF1	42.841	282.16	325.001	6.58621	2.6913	28636	10543	2.3307	0.98506	0.014938	0.029876	0.62025	TRUE
chr19_36430477_36430496_LRFN3_m	LRFN3	213.43	1405.5	1618.93	6.5853	2.7136	710530	549380	1.6083	0.91214	0.087857	0.17571	0.71074	TRUE
chr2_174946692_174946711_OLA1_m	OLA1	84.903	559.04	643.943	6.58446	2.7048	112400	56739	1.9905	0.9636	0.036399	0.072797	0.71074	TRUE
chr3_48498782_48498801_ATRIP_p	ATRIP	7.0103	46.147	53.1573	6.58274	2.5572	765.85	128.37	3.4543	0.99962	0.00037686	0.00075373	0.031781	TRUE
chr22_29121066_29121085_CHEK2_m	CHEK2	7.0103	46.147	53.1573	6.58274	2.5572	765.85	128.37	3.4543	0.99962	0.00037686	0.00075373	0.031781	TRUE
chr9_100823219_100823238_NANS_p	NANS	7.0103	46.147	53.1573	6.58274	2.5572	765.85	128.37	3.4543	0.99962	0.00037686	0.00075373	0.031781	TRUE
chr17_7156128_7156147_ELP5_p	ELP5	41.283	271.61	312.893	6.57922	2.6887	26525	9625.7	2.3476	0.98575	0.014248	0.028496	0.60204	TRUE
chr12_50390906_50390925_RACGAP1_m	RACGAP1	13.242	87.02	100.262	6.57151	2.6277	2721.6	594.92	3.0248	0.99824	0.0017608	0.0035217	0.13157	TRUE
chr8_22464755_22464774_CCAR2_m	CCAR2	131.64	864.93	996.57	6.57042	2.7068	268860	167070	1.794	0.94187	0.058128	0.11626	0.71074	TRUE
chr5_131823657_131823676_IRF1_m	IRF1	45.957	301.93	347.887	6.56984	2.6896	32762	12530	2.2868	0.98316	0.01684	0.03368	0.65996	TRUE
chr20_34828009_34828028_AAR2_m	AAR2	57.64	378.41	436.05	6.56506	2.6938	51446	21873	2.1689	0.97691	0.02309	0.04618	0.71074	TRUE
chr19_10398680_10398699_ICAM4_m	ICAM4	70.103	460.15	530.253	6.56391	2.6973	76069	35409	2.0728	0.97041	0.029591	0.059181	0.71074	TRUE
chr19_40886342_40886361_HIPK4_m	HIPK4	18.694	122.62	141.314	6.55932	2.6501	5400.2	1379.3	2.7983	0.99629	0.0037083	0.0074167	0.24414	TRUE
chr14_105059924_105059943_TMEM179_p	TMEM179	6.2314	40.873	47.1044	6.5592	2.5337	600.03	97.015	3.5171	0.9997	0.00029622	0.00059244	0.025389	TRUE
chr10_255870_255889_ZMYND11_m	ZMYND11	79.45	520.8	600.25	6.55507	2.6973	97396	48185	2.0106	0.96541	0.03459	0.06918	0.71074	TRUE
chr2_103353179_103353198_MFSD9_m	MFSD9	30.378	199.09	229.468	6.55376	2.6728	14232	4531.4	2.5063	0.99095	0.0090488	0.018098	0.45547	TRUE
chr19_33716498_33716517_SLC7A10_m	SLC7A10	42.062	275.56	317.622	6.55128	2.6831	27262	10078	2.3259	0.98489	0.015113	0.030227	0.62517	TRUE
chr6_2623854_2623873_C6orf195_p	C6orf195	35.831	234.69	270.521	6.54991	2.6779	19773	6796.3	2.4122	0.98813	0.011867	0.023734	0.54142	TRUE
chrX_79699150_79699169_FAM46D_m	FAM46D	29.599	193.82	223.419	6.54819	2.6706	13484	4251.5	2.5186	0.99127	0.0087279	0.017456	0.44326	TRUE
chr19_50511014_50511033_VRK3_m	VRK3	211.87	1387.1	1598.97	6.54694	2.705	690530	539550	1.5999	0.91066	0.089344	0.17869	0.71074	TRUE
chr19_15538184_15538203_WIZ_p	WIZ	193.95	1269.7	1463.65	6.54653	2.7044	578620	434020	1.6329	0.91678	0.083221	0.16644	0.71074	TRUE
chr17_1174443_1174462_BHLHA9_p	BHLHA9	23.368	152.94	176.308	6.54485	2.6594	8395.1	2381.3	2.6553	0.99421	0.0057916	0.011583	0.3316	TRUE
chr19_45284538_45284557_CBLC_m	CBLC	157.34	1029.7	1187.04	6.54443	2.7026	380540	259250	1.7134	0.93028	0.069718	0.13944	0.71074	TRUE
chr6_106992506_106992525_AIM1_p	AIM1	51.409	336.22	387.629	6.5401	2.6858	40557	16507	2.2167	0.97968	0.020324	0.040647	0.71074	TRUE
chr19_37185771_37185790_ZNF567_m	ZNF567	510.2	3334.5	3844.7	6.53567	2.7059	3988200	4703500	1.3022	0.83741	0.16259	0.32518	0.71074	TRUE
chr17_17124855_17124874_FLCN_p	FLCN	66.987	437.74	504.727	6.5347	2.69	68728	31660	2.0837	0.97125	0.028754	0.057509	0.71074	TRUE
chr14_53248549_53248568_GNPNAT1_m	GNPNAT1	38.946	254.47	293.416	6.53392	2.677	23225	8341.4	2.3598	0.98625	0.013747	0.027493	0.59071	TRUE
chr20_34050312_34050331_CEP250_p	CEP250	21.81	142.4	164.21	6.52912	2.6523	7270.6	2011.1	2.689	0.99478	0.0052192	0.010438	0.30892	TRUE
chr19_36940729_36940748_ZNF566_m	ZNF566	54.525	355.99	410.515	6.52893	2.6847	45441	19078	2.1826	0.97776	0.022239	0.044479	0.71074	TRUE
chr1_150049258_150049277_VPS45_p	VPS45	73.998	482.57	556.568	6.52139	2.6888	83465	40449	2.0315	0.96721	0.032792	0.065584	0.71074	TRUE
chr12_15262432_15262451_RERG_m	RERG	36.609	238.65	275.259	6.51889	2.6717	20410	7165	2.3868	0.98727	0.012733	0.025466	0.56623	TRUE
chr3_49713350_49713369_APEH_p	APEH	15.578	101.52	117.098	6.51688	2.6286	3693.3	883.76	2.8911	0.99726	0.002743	0.0054861	0.19313	TRUE
chr11_47602408_47602427_NDUFS3_p	NDUFS3	10.126	65.925	76.051	6.51047	2.5886	1556.7	310.45	3.1668	0.99893	0.0010743	0.0021486	0.084364	TRUE
chr19_41306748_41306767_EGLN2_m	EGLN2	85.682	557.72	643.402	6.50919	2.6883	111410	58029	1.9595	0.96084	0.039164	0.078328	0.71074	TRUE
chr11_85779804_85779823_PICALM_m	PICALM	189.28	1231.5	1420.78	6.50623	2.6954	543080	408710	1.6302	0.9164	0.083596	0.16719	0.71074	TRUE
chrX_135290717_135290736_FHL1_m	FHL1	322.47	2097.7	2420.17	6.5051	2.6978	1575700	1518800	1.4405	0.87589	0.12411	0.24823	0.71074	TRUE
chr19_41289934_41289953_RAB4B_p	RAB4B	44.399	288.75	333.149	6.50352	2.6741	29854	11511	2.2775	0.98277	0.017227	0.034454	0.66988	TRUE
chr3_111286473_111286492_CD96_p	CD96	49.072	319.07	368.142	6.50208	2.6763	36451	14723	2.2252	0.98016	0.019836	0.039672	0.71074	TRUE
chr12_124197198_124197217_ATP6V0A2_m	ATP6V0A2	66.987	435.1	502.087	6.49529	2.6813	67754	31660	2.0688	0.97019	0.029814	0.059627	0.71074	TRUE
chr11_62402423_62402442_GANAB_m	GANAB	99.702	647.38	747.082	6.49315	2.6867	149970	84276	1.8866	0.95332	0.046675	0.093351	0.71074	TRUE
chr12_51589847_51589866_POU6F1_p	POU6F1	175.26	1137.9	1313.16	6.49264	2.6918	463300	338120	1.6554	0.9209	0.079101	0.1582	0.71074	TRUE
chr19_13041126_13041145_FARSA_m	FARSA	9.3471	60.651	69.9981	6.48875	2.5749	1316	255.91	3.207	0.99907	0.00093075	0.0018615	0.07412	TRUE
chr13_47409003_47409022_HTR2A_m	HTR2A	9.3471	60.651	69.9981	6.48875	2.5749	1316	255.91	3.207	0.99907	0.00093075	0.0018615	0.07412	TRUE
chr1_231406602_231406621_GNPAT_p	GNPAT	4.6735	30.325	34.9985	6.48871	2.465	329.01	49.356	3.6513	0.99983	0.00017463	0.00034926	0.015425	TRUE
chr16_50100391_50100410_HEATR3_m	HEATR3	4.6735	30.325	34.9985	6.48871	2.465	329.01	49.356	3.6513	0.99983	0.00017463	0.00034926	0.015425	TRUE
chr1_150991003_150991022_PRUNE_m	PRUNE	65.43	424.55	489.98	6.48861	2.6794	64485	29879	2.0776	0.97085	0.029149	0.058297	0.71074	TRUE
chr19_35749947_35749966_LSR_m	LSR	165.13	1070.6	1235.73	6.48338	2.6894	409950	292010	1.6756	0.92435	0.075649	0.1513	0.71074	TRUE
chr3_53276232_53276251_TKT_p	TKT	41.283	267.65	308.933	6.4833	2.6676	25622	9625.7	2.3073	0.98413	0.015865	0.03173	0.63846	TRUE
chr17_36863278_36863297_MLLT6_m	MLLT6	213.43	1383.1	1596.53	6.48034	2.6904	684070	549380	1.5781	0.90661	0.093386	0.18677	0.71074	TRUE
chr11_126208232_126208251_DCPS_p	DCPS	40.504	262.38	302.884	6.47788	2.6658	24614	9185.5	2.315	0.98447	0.015527	0.031054	0.63193	TRUE
chr7_22862292_22862311_TOMM7_p	TOMM7	40.504	262.38	302.884	6.47788	2.6658	24614	9185.5	2.315	0.98447	0.015527	0.031054	0.63193	TRUE
chr4_6864727_6864746_KIAA0232_p	KIAA0232	35.831	232.05	267.881	6.47624	2.6617	19252	6796.3	2.3802	0.98705	0.012949	0.025899	0.57315	TRUE
chr19_48908590_48908609_GRIN2D_m	GRIN2D	79.45	514.21	593.66	6.47212	2.679	94509	48185	1.9806	0.96286	0.037141	0.074282	0.71074	TRUE
chr10_70748894_70748913_KIAA1279_p	KIAA1279	13.242	85.702	98.944	6.47198	2.6059	2625.2	594.92	2.9708	0.9979	0.0021026	0.0042051	0.15369	TRUE
chr8_33354169_33354188_MAK16_p	MAK16	21.81	141.08	162.89	6.46859	2.639	7112.5	2011.1	2.6596	0.9943	0.0056975	0.011395	0.32847	TRUE
chr19_45810166_45810185_CKM_m	CKM	159.68	1032.4	1192.08	6.46543	2.6851	380800	268830	1.6832	0.92564	0.074359	0.14872	0.71074	TRUE
chr1_208272229_208272248_PLXNA2_p	PLXNA2	25.704	166.13	191.834	6.4632	2.6458	9859.6	3007.9	2.5605	0.99232	0.0076825	0.015365	0.40756	TRUE
chr19_42946943_42946962_CXCL17_p	CXCL17	68.545	443.01	511.555	6.46305	2.6746	70113	33503	2.0458	0.96844	0.031559	0.063118	0.71074	TRUE
chr12_52943829_52943848_KRT71_m	KRT71	115.28	744.95	860.23	6.46209	2.6815	198240	120500	1.8139	0.9447	0.055299	0.1106	0.71074	TRUE
chr4_53611152_53611171_ERVMER34-1_m	ERVMER34-1	38.167	246.56	284.727	6.46003	2.66	21713	7937.5	2.339	0.98548	0.014519	0.029037	0.61147	TRUE
chr16_88923567_88923586_TRAPPC2L_p	TRAPPC2L	49.851	321.71	371.561	6.45343	2.6659	36954	15304	2.1976	0.97869	0.02131	0.04262	0.71074	TRUE
chr2_197004361_197004380_STK17B_p	STK17B	16.357	105.48	121.837	6.44862	2.6169	3971.3	995.45	2.8247	0.99661	0.0033902	0.0067805	0.22815	TRUE
chr1_202302645_202302664_UBE2T_p	UBE2T	16.357	105.48	121.837	6.44862	2.6169	3971.3	995.45	2.8247	0.99661	0.0033902	0.0067805	0.22815	TRUE
chr19_3496765_3496784_DOHH_p	DOHH	84.903	547.17	632.073	6.44465	2.6739	106850	56739	1.9407	0.9591	0.040904	0.081809	0.71074	TRUE
chr17_38652617_38652636_TNS4_p	TNS4	48.293	311.16	359.453	6.44317	2.6628	34550	14155	2.2095	0.97936	0.020636	0.041273	0.71074	TRUE
chr17_26913460_26913479_SPAG5_m	SPAG5	24.147	155.58	179.727	6.44304	2.6385	8637.6	2580.5	2.5874	0.99292	0.0070827	0.014165	0.38541	TRUE
chr10_101486774_101486793_COX15_m	COX15	31.936	205.68	237.616	6.44038	2.6497	15094	5123.2	2.4274	0.98869	0.011309	0.022619	0.52605	TRUE
chr3_58520164_58520183_ACOX2_m	ACOX2	35.831	230.74	266.571	6.43968	2.6535	18994	6796.3	2.3642	0.98648	0.013522	0.027044	0.5869	TRUE
chr16_8898659_8898678_PMM2_p	PMM2	43.62	280.84	324.46	6.43833	2.6591	28136	11021	2.2597	0.98197	0.018032	0.036064	0.68764	TRUE
chr7_108119777_108119796_PNPLA8_p	PNPLA8	59.198	381.04	440.238	6.4367	2.6659	51792	23357	2.1059	0.97295	0.027054	0.054108	0.71074	TRUE
chr2_231307778_231307797_SP100_m	SP100	15.578	100.21	115.788	6.43279	2.6099	3580.8	883.76	2.8467	0.99684	0.0031559	0.0063119	0.21639	TRUE
chr19_44012929_44012948_ETHE1_m	ETHE1	128.52	826.69	955.21	6.43238	2.6759	243720	157500	1.7592	0.93737	0.062634	0.12527	0.71074	TRUE
chr14_77275912_77275931_ANGEL1_m	ANGEL1	7.7892	50.103	57.8922	6.43237	2.5396	895.21	165.12	3.2929	0.99932	0.00068124	0.0013625	0.055436	TRUE
chr1_111690497_111690516_CEPT1_p	CEPT1	7.7892	50.103	57.8922	6.43237	2.5396	895.21	165.12	3.2929	0.99932	0.00068124	0.0013625	0.055436	TRUE
chr9_2039551_2039570_SMARCA2_p	SMARCA2	7.7892	50.103	57.8922	6.43237	2.5396	895.21	165.12	3.2929	0.99932	0.00068124	0.0013625	0.055436	TRUE
chr3_113503282_113503301_ATP6V1A_m	ATP6V1A	3.8946	25.051	28.9456	6.43224	2.4121	223.8	32.406	3.7165	0.99987	0.00013412	0.00026823	0.011951	TRUE
chr15_75216010_75216029_COX5A_p	COX5A	3.8946	25.051	28.9456	6.43224	2.4121	223.8	32.406	3.7165	0.99987	0.00013412	0.00026823	0.011951	TRUE
chr13_37393571_37393590_RFXAP_m	RFXAP	3.8946	25.051	28.9456	6.43224	2.4121	223.8	32.406	3.7165	0.99987	0.00013412	0.00026823	0.011951	TRUE
chr1_1356307_1356326_ANKRD65_m	ANKRD65	11.684	75.154	86.838	6.43221	2.5859	2014.2	438.99	3.0293	0.99828	0.0017226	0.0034452	0.12885	TRUE
chr19_35842501_35842520_FFAR1_m	FFAR1	53.746	345.44	399.186	6.42727	2.6618	42544	18415	2.1496	0.97585	0.024152	0.048304	0.71074	TRUE
chr16_3454424_3454443_ZNF174_p	ZNF174	169.03	1086.4	1255.43	6.42726	2.6771	420820	309270	1.6497	0.92007	0.079926	0.15985	0.71074	TRUE
chr3_139094420_139094439_COPB2_m	COPB2	14.8	94.931	109.731	6.41426	2.6021	3210.5	779.89	2.8694	0.99707	0.0029297	0.0058594	0.2038	TRUE
chr1_171491334_171491353_PRRC2C_m	PRRC2C	47.514	304.57	352.084	6.41011	2.655	33039	13600	2.2043	0.9791	0.020897	0.041793	0.71074	TRUE
chr21_32119437_32119456_KRTAP21-2_p	KRTAP21-2	283.53	1816.9	2100.43	6.40814	2.6756	1175600	1106100	1.458	0.88054	0.11946	0.23891	0.71074	TRUE
chr16_25182078_25182097_LCMT1_m	LCMT1	10.905	69.88	80.785	6.40807	2.5738	1739	371.4	3.0602	0.99845	0.0015485	0.003097	0.11744	TRUE
chr11_72019641_72019660_CLPB_m	CLPB	17.915	114.71	132.625	6.40301	2.6129	4684.5	1243	2.7454	0.99565	0.0043524	0.0087048	0.27124	TRUE
chr19_36266545_36266564_ARHGAP33_p	ARHGAP33	126.96	812.19	939.15	6.39721	2.6678	234770	152840	1.7527	0.93652	0.063483	0.12697	0.71074	TRUE
chr1_155146430_155146449_TRIM46_p	TRIM46	162.02	1036.3	1198.32	6.39612	2.6698	382220	278630	1.6564	0.92132	0.078678	0.15736	0.71074	TRUE
chr2_130941431_130941450_MZT2B_m	MZT2B	7.0103	44.829	51.8393	6.39473	2.5163	715.11	128.37	3.3379	0.99942	0.00057655	0.0011531	0.047435	TRUE
chr2_27255969_27255988_TMEM214_p	TMEM214	28.041	179.31	207.351	6.39457	2.6343	11442	3723.3	2.4791	0.99027	0.0097262	0.019452	0.47661	TRUE
chr1_213125095_213125114_VASH2_p	VASH2	28.041	179.31	207.351	6.39457	2.6343	11442	3723.3	2.4791	0.99027	0.0097262	0.019452	0.47661	TRUE
chr6_75968525_75968544_TMEM30A_m	TMEM30A	14.021	89.657	103.678	6.39448	2.5935	2860.5	683.68	2.8927	0.99729	0.0027121	0.0054243	0.19143	TRUE
chr3_195938104_195938123_ZDHHC19_p	ZDHHC19	55.304	353.36	408.664	6.38941	2.6539	44417	19756	2.1205	0.974	0.026003	0.052007	0.71074	TRUE
chr1_234744369_234744388_IRF2BP2_m	IRF2BP2	27.262	174.04	201.302	6.38398	2.6307	10772	3474.7	2.49	0.99058	0.0094184	0.018837	0.46645	TRUE
chr3_49834447_49834466_CDHR4_m	CDHR4	74.777	477.29	552.067	6.38284	2.6581	81010	41505	1.9758	0.96255	0.037455	0.074909	0.71074	TRUE
chr4_153802263_153802282_ARFIP1_p	ARFIP1	20.252	129.21	149.462	6.38011	2.6152	5936.1	1677.5	2.6603	0.99434	0.0056607	0.011321	0.32751	TRUE
chr21_46197215_46197234_UBE2G2_p	UBE2G2	23.368	148.99	172.358	6.37581	2.6218	7890.4	2381.3	2.5743	0.99266	0.0073427	0.014685	0.39456	TRUE
chr21_44283581_44283600_WDR4_p	WDR4	13.242	84.383	97.625	6.37238	2.5838	2530.6	594.92	2.9167	0.9975	0.0025038	0.0050076	0.17824	TRUE
chr10_90768652_90768671_FAS_p	FAS	29.599	188.54	218.139	6.36981	2.631	12632	4251.5	2.4377	0.98905	0.010949	0.021898	0.51455	TRUE
chr19_36604529_36604548_OVOL3_m	OVOL3	58.419	371.81	430.229	6.36454	2.6495	49108	22608	2.0843	0.97149	0.02851	0.05702	0.71074	TRUE
chr2_220071727_220071746_ZFAND2B_m	ZFAND2B	42.062	267.65	309.712	6.36323	2.6413	25446	10078	2.2471	0.98141	0.018593	0.037186	0.69979	TRUE
chr3_51863493_51863512_IQCF3_m	IQCF3	168.25	1070.6	1238.85	6.36315	2.6626	407130	305770	1.6319	0.91711	0.082892	0.16578	0.71074	TRUE
chr19_35523428_35523447_SCN1B_p	SCN1B	184.6	1173.5	1358.1	6.35699	2.6617	488910	384290	1.5951	0.91032	0.089683	0.17937	0.71074	TRUE
chr1_45792947_45792966_HPDL_p	HPDL	278.85	1772.1	2050.95	6.35503	2.6635	1114800	1061700	1.4492	0.87861	0.12139	0.24278	0.71074	TRUE
chr17_74465935_74465954_AANAT_p	AANAT	97.366	618.37	715.736	6.35098	2.6546	135720	79495	1.8479	0.94912	0.050876	0.10175	0.71074	TRUE
chr8_23003308_23003327_TNFRSF10D_m	TNFRSF10D	307.67	1954	2261.67	6.35096	2.663	1355200	1352800	1.4155	0.87016	0.12984	0.25968	0.71074	TRUE
chr12_104458430_104458449_HCFC2_m	HCFC2	49.851	316.44	366.291	6.34772	2.6421	35534	15304	2.1549	0.97626	0.023737	0.047474	0.71074	TRUE
chr10_75012213_75012232_MRPS16_p	MRPS16	6.2314	39.555	45.7864	6.34769	2.4875	555.22	97.015	3.3832	0.99951	0.00048638	0.00097276	0.040463	TRUE
chr19_55738779_55738798_TMEM86B_m	TMEM86B	9.3471	59.332	68.6791	6.34764	2.5437	1249.2	255.91	3.1246	0.99876	0.0012356	0.0024712	0.095969	TRUE
chr19_36232042_36232061_IGFLR1_p	IGFLR1	170.58	1082.5	1253.08	6.346	2.6587	415780	316340	1.6213	0.91525	0.084751	0.1695	0.71074	TRUE
chr20_60878705_60878724_ADRM1_p	ADRM1	80.229	508.94	589.169	6.34359	2.6502	91895	49356	1.9297	0.95816	0.041844	0.083688	0.71074	TRUE
chr19_36360640_36360659_APLP1_m	APLP1	77.113	489.16	566.273	6.34342	2.6496	84891	44771	1.9474	0.95991	0.040087	0.080174	0.71074	TRUE
chr19_39380549_39380568_SIRT2_p	SIRT2	140.99	892.62	1033.61	6.33109	2.6539	282480	197830	1.6899	0.92709	0.072909	0.14582	0.71074	TRUE
chr19_33870203_33870222_CEBPG_p	CEBPG	369.21	2336.4	2705.61	6.32811	2.6585	1934800	2120000	1.3511	0.85279	0.14721	0.29441	0.71074	TRUE
chr1_10459176_10459195_PGD_m	PGD	56.083	354.67	410.753	6.32402	2.6394	44578	20447	2.0881	0.97181	0.028186	0.056372	0.71074	TRUE
chr16_4382344_4382363_GLIS2_p	GLIS2	26.483	167.45	193.933	6.32292	2.6157	9935.5	3236.3	2.4779	0.99027	0.0097281	0.019456	0.47661	TRUE
chr1_247076640_247076659_AHCTF1_m	AHCTF1	11.684	73.835	85.519	6.31933	2.5607	1931.4	438.99	2.9664	0.99788	0.0021177	0.0042354	0.15464	TRUE
chrX_48976082_48976101_GPKOW_m	GPKOW	11.684	73.835	85.519	6.31933	2.5607	1931.4	438.99	2.9664	0.99788	0.0021177	0.0042354	0.15464	TRUE
chr1_156104228_156104247_LMNA_p	LMNA	66.987	423.24	490.227	6.31824	2.6415	63456	31660	2.0021	0.965	0.034999	0.069999	0.71074	TRUE
chr17_3854906_3854925_ATP2A3_p	ATP2A3	37.388	236.01	273.398	6.31245	2.6262	19725	7545.3	2.2866	0.98333	0.016668	0.033336	0.65521	TRUE
chr6_123102252_123102271_FABP7_m	FABP7	94.25	594.64	688.89	6.30918	2.6447	125190	73377	1.8473	0.94913	0.050868	0.10174	0.71074	TRUE
chr17_5392596_5392615_MIS12_m	MIS12	8.5682	54.058	62.6262	6.30914	2.5246	1034.7	207.55	3.1576	0.9989	0.0010987	0.0021973	0.086184	TRUE
chr2_233612323_233612342_GIGYF2_p	GIGYF2	39.725	250.51	290.235	6.3061	2.6266	22216	8757.4	2.2525	0.98172	0.018282	0.036564	0.69157	TRUE
chr19_40872396_40872415_PLD3_p	PLD3	78.671	495.75	574.421	6.30156	2.6404	86978	47030	1.9232	0.95757	0.042433	0.084867	0.71074	TRUE
chr11_116824774_116824793_SIK3_m	SIK3	72.44	456.2	528.64	6.29763	2.6382	73635	38385	1.9587	0.96108	0.038918	0.077836	0.71074	TRUE
chr13_21751128_21751147_MRP63_m	MRP63	38.946	245.24	284.186	6.29692	2.6239	21278	8341.4	2.2587	0.98203	0.017967	0.035935	0.68647	TRUE
chr20_60585199_60585218_TAF4_p	TAF4	88.018	553.77	641.788	6.29155	2.6397	108460	62003	1.8704	0.95187	0.048127	0.096255	0.71074	TRUE
chr1_55337079_55337098_DHCR24_m	DHCR24	5.4525	34.281	39.7335	6.28721	2.451	415.53	70.781	3.4266	0.99959	0.00041216	0.00082432	0.034532	TRUE
chr13_37393829_37393848_RFXAP_p	RFXAP	21.81	137.12	158.93	6.28702	2.5982	6648.6	2011.1	2.5714	0.99262	0.0073765	0.014753	0.3959	TRUE
chr19_38027805_38027824_ZNF793_p	ZNF793	64.651	406.1	470.751	6.28142	2.6325	58292	29011	2.0046	0.96527	0.03473	0.069461	0.71074	TRUE
chr17_45901646_45901665_MRPL10_p	MRPL10	37.388	234.69	272.078	6.27715	2.6182	19464	7545.3	2.2714	0.98266	0.017345	0.03469	0.67065	TRUE
chr19_13067994_13068013_GADD45GIP1_p	GADD45GIP1	74.777	469.38	544.157	6.27706	2.634	77857	41505	1.9369	0.95899	0.041009	0.082017	0.71074	TRUE
[truncated: 68,797 more rows]
